# Supplementary material for: Top-Down Genomic Surveillance Approach To Investigate the Genomic Epidemiology and Antibiotic Resistance Patterns of Enterococcus faecium Detected in Cancer Patients in Arkansas
Source: Microbiol Spectr. 2023 Mar 30;11(3):e04901-22. doi: 10.1128/spectrum.04901-22 (PMC10269635; doi:10.1128/spectrum.04901-22)
Supplement: Supplemental file 1 — Table S1. Download spectrum.04901-22-s0002.xlsx, XLSX file, 0.2 MB [file spectrum.04901-22-s0002.xlsx]

## Sheet: Suppl_Table_1
Suppl. Table 1. List of all 2273 strains used the study with relevant associated metadata.
Species				Strain	BioSample	BioProject	Assembly ID		Length (Mb)	GC content (%)
Enterococcus faecium	Bacteria	Terrabacteria group	Firmicutes	UAMSEF_01	SAMN10863479	PRJNA518133	GCA_005886545.1	Complete	3.13286	37.9485
Enterococcus faecium	Bacteria	Terrabacteria group	Firmicutes	UAMSEF_02	SAMN10869073	PRJNA520878	GCA_004300755.1	Scaffold	2.91088	37.8
Enterococcus faecium	Bacteria	Terrabacteria group	Firmicutes	UAMSEF_03	SAMN10869074	PRJNA520878	GCA_004300725.1	Scaffold	2.91165	37.8
Enterococcus faecium	Bacteria	Terrabacteria group	Firmicutes	UAMSEF_04	SAMN10869075	PRJNA520878	GCA_004300705.1	Scaffold	2.90982	37.8
Enterococcus faecium	Bacteria	Terrabacteria group	Firmicutes	UAMSEF_05	SAMN10869076	PRJNA520878	GCA_004300645.1	Scaffold	2.91129	37.8
Enterococcus faecium	Bacteria	Terrabacteria group	Firmicutes	UAMSEF_06	SAMN10869077	PRJNA520878	GCA_004300805.1	Scaffold	2.91505	37.8
Enterococcus faecium	Bacteria	Terrabacteria group	Firmicutes	UAMSEF_07	SAMN10869078	PRJNA520878	GCA_004300655.1	Scaffold	2.92112	37.8
Enterococcus faecium	Bacteria	Terrabacteria group	Firmicutes	UAMSEF_08	SAMN10863491	PRJNA518133	GCA_005886655.1	Complete	3.13587	37.9488
Enterococcus faecium	Bacteria	Terrabacteria group	Firmicutes	UAMSEF_09	SAMN10863492	PRJNA518133	GCA_005886715.1	Complete	3.30208	37.7639
Enterococcus faecium	Bacteria	Terrabacteria group	Firmicutes	UAMSEF_10	SAMN10869079	PRJNA520878	GCA_004300715.1	Scaffold	3.02969	37.7
Enterococcus faecium	Bacteria	Terrabacteria group	Firmicutes	UAMSEF_11	SAMN10869080	PRJNA520878	GCA_004300635.1	Scaffold	3.0299	37.7
Enterococcus faecium	Bacteria	Terrabacteria group	Firmicutes	UAMSEF_12	SAMN10869081	PRJNA520878	GCA_004300775.1	Scaffold	3.03017	37.7
Enterococcus faecium	Bacteria	Terrabacteria group	Firmicutes	UAMSEF_13	SAMN10869082	PRJNA520878	GCA_004300175.1	Scaffold	3.03136	37.7
Enterococcus faecium	Bacteria	Terrabacteria group	Firmicutes	UAMSEF_14	SAMN10869083	PRJNA520878	GCA_004300075.1	Scaffold	3.03391	37.7
Enterococcus faecium	Bacteria	Terrabacteria group	Firmicutes	UAMSEF_15	SAMN10869084	PRJNA520878	GCA_004300465.1	Scaffold	3.0307	37.7
Enterococcus faecium	Bacteria	Terrabacteria group	Firmicutes	UAMSEF_16	SAMN10869085	PRJNA520878	GCA_004300125.1	Scaffold	3.02939	37.7
Enterococcus faecium	Bacteria	Terrabacteria group	Firmicutes	UAMSEF_17	SAMN10869086	PRJNA520878	GCA_004300555.1	Scaffold	3.03674	37.7
Enterococcus faecium	Bacteria	Terrabacteria group	Firmicutes	UAMSEF_18	SAMN10869087	PRJNA520878	GCA_004300605.1	Scaffold	3.02865	37.7
Enterococcus faecium	Bacteria	Terrabacteria group	Firmicutes	UAMSEF_19	SAMN10869088	PRJNA520878	GCA_004300285.1	Scaffold	3.03015	37.7
Enterococcus faecium	Bacteria	Terrabacteria group	Firmicutes	UAMSEF_20	SAMN10863493	PRJNA518133	GCA_005886735.1	Complete	3.30199	37.7638
Enterococcus faecium	Bacteria	Terrabacteria group	Firmicutes	UAMSEF_21	SAMN10869089	PRJNA520878	GCA_004300315.1	Scaffold	2.89151	37.8
Enterococcus faecium	Bacteria	Terrabacteria group	Firmicutes	UAMSEF_22	SAMN10869090	PRJNA520878	GCA_004300275.1	Scaffold	2.7495	37.9
Enterococcus faecium	Bacteria	Terrabacteria group	Firmicutes	UAMSEF_23	SAMN10869091	PRJNA520878	GCA_004300265.1	Scaffold	2.75804	38
Enterococcus faecium	Bacteria	Terrabacteria group	Firmicutes	UAMSEF_24	SAMN10869092	PRJNA520878	GCA_004300245.1	Scaffold	2.77024	38.2
Enterococcus faecium	Bacteria	Terrabacteria group	Firmicutes	UAMSEF_25	SAMN10869093	PRJNA520878	GCA_004300375.1	Scaffold	2.92819	37.7
Enterococcus faecium	Bacteria	Terrabacteria group	Firmicutes	UAMSEF_26	SAMN10869094	PRJNA520878	GCA_004300545.1	Scaffold	2.66414	37.9
Enterococcus faecium	Bacteria	Terrabacteria group	Firmicutes	UAMSEF_27	SAMN10869095	PRJNA520878	GCA_004299875.1	Scaffold	2.90243	37.7
Enterococcus faecium	Bacteria	Terrabacteria group	Firmicutes	UAMSEF_28	SAMN10869096	PRJNA520878	GCA_004300355.1	Scaffold	2.73964	37.9
Enterococcus faecium	Bacteria	Terrabacteria group	Firmicutes	UAMSEF_29	SAMN10869097	PRJNA520878	GCA_004300195.1	Scaffold	2.8795	37.7
Enterococcus faecium	Bacteria	Terrabacteria group	Firmicutes	UAMSEF_30	SAMN10869098	PRJNA520878	GCA_004300395.1	Scaffold	3.10101	37.7
Enterococcus faecium	Bacteria	Terrabacteria group	Firmicutes	UAMSEF_31	SAMN10869099	PRJNA520878	GCA_004300425.1	Scaffold	3.09697	37.7
Enterococcus faecium	Bacteria	Terrabacteria group	Firmicutes	UAMSEF_32	SAMN10869100	PRJNA520878	GCA_004299965.1	Scaffold	3.05273	37.6
Enterococcus faecium	Bacteria	Terrabacteria group	Firmicutes	UAMSEF_33	SAMN10869101	PRJNA520878	GCA_004299975.1	Scaffold	2.88084	37.7
Enterococcus faecium	Bacteria	Terrabacteria group	Firmicutes	UAMSEF_34	SAMN10869102	PRJNA520878	GCA_004300165.1	Scaffold	2.9184	37.8
Enterococcus faecium	Bacteria	Terrabacteria group	Firmicutes	UAMSEF_35	SAMN10869103	PRJNA520878	GCA_004300005.1	Scaffold	2.84921	37.7
Enterococcus faecium	Bacteria	Terrabacteria group	Firmicutes	UAMSEF_36	SAMN10869104	PRJNA520878	GCA_004300185.1	Scaffold	2.84578	37.7
Enterococcus faecium	Bacteria	Terrabacteria group	Firmicutes	UAMSEF_37	SAMN10869105	PRJNA520878	GCA_004300435.1	Scaffold	2.97534	37.7
Enterococcus faecium	Bacteria	Terrabacteria group	Firmicutes	UAMSEF_38	SAMN10869106	PRJNA520878	GCA_004300065.1	Scaffold	2.93803	37.6
Enterococcus faecium	Bacteria	Terrabacteria group	Firmicutes	UAMSEF_39	SAMN10869107	PRJNA520878	GCA_004299995.1	Scaffold	2.9435	37.6
Enterococcus faecium	Bacteria	Terrabacteria group	Firmicutes	UAMSEF_40	SAMN10869108	PRJNA520878	GCA_004300525.1	Scaffold	2.84635	37.7
Enterococcus faecium	Bacteria	Terrabacteria group	Firmicutes	UAMSEF_41	SAMN10869109	PRJNA520878	GCA_004300535.1	Scaffold	2.85546	37.8
Enterococcus faecium	Bacteria	Terrabacteria group	Firmicutes	UAMSEF_42	SAMN10869110	PRJNA520878	GCA_004300115.1	Scaffold	3.05071	37.6
Enterococcus faecium	Bacteria	Terrabacteria group	Firmicutes	UAMSEF_43	SAMN10869111	PRJNA520878	GCA_004300505.1	Scaffold	2.84783	37.7
Enterococcus faecium	Bacteria	Terrabacteria group	Firmicutes	UAMSEF_44	SAMN10869112	PRJNA520878	GCA_004299885.1	Scaffold	2.90455	37.7
Enterococcus faecium	Bacteria	Terrabacteria group	Firmicutes	UAMSEF_45	SAMN10869113	PRJNA520878	GCA_004299905.1	Scaffold	2.84517	37.8
Enterococcus faecium	Bacteria	Terrabacteria group	Firmicutes	UAMSEF_46	SAMN10869114	PRJNA520878	GCA_004300445.1	Scaffold	2.73936	37.9
Enterococcus faecium	Bacteria	Terrabacteria group	Firmicutes	UAMSEF_47	SAMN10869115	PRJNA520878	GCA_004300625.1	Contig	2.92729	37.7
Enterococcus faecium	Bacteria	Terrabacteria group	Firmicutes	UAMSEF_48	SAMN10869116	PRJNA520878	GCA_004300345.1	Scaffold	2.84748	37.7
Enterococcus faecium	Bacteria	Terrabacteria group	Firmicutes	UAMSEF_49	SAMN10869117	PRJNA520878	GCA_004299925.1	Scaffold	2.99374	37.6
Enterococcus faecium	Bacteria	Terrabacteria group	Firmicutes	UAMSEF_50	SAMN10869118	PRJNA520878	GCA_004300025.1	Scaffold	2.83145	37.8
Enterococcus faecium	Bacteria	Terrabacteria group	Firmicutes	UAMSEF_51	SAMN10869119	PRJNA520878	GCA_004300105.1	Scaffold	2.84831	37.7
Enterococcus faecium	Bacteria	Terrabacteria group	Firmicutes	UAMSEF_52	SAMN10869120	PRJNA520878	GCA_004299865.1	Scaffold	2.89866	37.8
Enterococcus faecium	Bacteria	Terrabacteria group	Firmicutes	UAMSEF_55	SAMN19573782	PRJNA735268	GCA_022648125.1	Complete	3.23141	37.6552
Enterococcus faecium	Bacteria	Terrabacteria group	Firmicutes	UAMSEF_57	SAMN19573783	PRJNA735268	GCA_022647945.1	Complete	3.23015	37.6551
Enterococcus faecium	Bacteria	Terrabacteria group	Firmicutes	UAMSEF_58	SAMN19573784	PRJNA735268	GCA_022647825.1	Complete	3.22291	37.6586
Enterococcus faecium	Bacteria	Terrabacteria group	Firmicutes	UAMSEF_59	SAMN31262489	PRJNA520878	JAOWKN000000000	Scaffold	2.96293	36.3798
Enterococcus faecium	Bacteria	Terrabacteria group	Firmicutes	UAMSEF_60	SAMN31262490	PRJNA520878	JAOWKM000000000	Scaffold	2.89174	36.711
Enterococcus faecium	Bacteria	Terrabacteria group	Firmicutes	UAMSEF_61	SAMN31262491	PRJNA520878	JAOWKL000000000	Scaffold	2.87347	36.3469
Enterococcus faecium	Bacteria	Terrabacteria group	Firmicutes	UAMSEF_62	SAMN31262492	PRJNA520878	JAOWKK000000000	Scaffold	2.83928	36.3296
Enterococcus faecium	Bacteria	Terrabacteria group	Firmicutes	UAMSEF_63	SAMN31262493	PRJNA520878	JAOWKJ000000000	Scaffold	2.82756	36.227
Enterococcus faecium	Bacteria	Terrabacteria group	Firmicutes	UAMSEF_64	SAMN31262494	PRJNA520878	JAOWKI000000000	Scaffold	2.8399	36.3336
Enterococcus faecium	Bacteria	Terrabacteria group	Firmicutes	UAMSEF_65	SAMN31262495	PRJNA520878	JAOWKH000000000	Scaffold	2.84069	36.4381
Enterococcus faecium	Bacteria	Terrabacteria group	Firmicutes	UAMSEF_66	SAMN31262496	PRJNA520878	JAOWKG000000000	Scaffold	2.89204	36.7205
Enterococcus faecium	Bacteria	Terrabacteria group	Firmicutes	UAMSEF_67	SAMN31262497	PRJNA520878	JAOWKF000000000	Scaffold	2.81658	36.6371
Enterococcus faecium	Bacteria	Terrabacteria group	Firmicutes	UAMSEF_68	SAMN31262498	PRJNA520878	JAOWKE000000000	Scaffold	2.91961	36.6182
Enterococcus faecium	Bacteria	Terrabacteria group	Firmicutes	UAMSEF_69	SAMN31262499	PRJNA520878	JAOWKD000000000	Scaffold	2.83973	36.3415
Enterococcus faecium	Bacteria	Terrabacteria group	Firmicutes	UAMSEF_70	SAMN31262500	PRJNA520878	JAOWKC000000000	Scaffold	2.895	36.5174
Enterococcus faecium	Bacteria	Terrabacteria group	Firmicutes	UAMSEF_71	SAMN31262501	PRJNA520878	JAOWKB000000000	Scaffold	2.87179	36.6809
Enterococcus faecium	Bacteria	Terrabacteria group	Firmicutes	UAMSEF_72	SAMN31262502	PRJNA520878	JAOWKA000000000	Scaffold	2.93868	36.2229
Enterococcus faecium	Bacteria	Terrabacteria group	Firmicutes	UAMSEF_73	SAMN31262503	PRJNA520878	JAOWJZ000000000	Scaffold	2.9387	36.1781
Enterococcus faecium	Bacteria	Terrabacteria group	Firmicutes	UAMSEF_74	SAMN31262504	PRJNA520878	JAOWJY000000000	Scaffold	2.96579	36.5559
Enterococcus faecium	Bacteria	Terrabacteria group	Firmicutes	UAMSEF_75	SAMN31262505	PRJNA520878	JAOWJX000000000	Scaffold	2.88073	36.4134
Enterococcus faecium	Bacteria	Terrabacteria group	Firmicutes	UAMSEF_76	SAMN31262506	PRJNA520878	JAOWJW000000000	Scaffold	2.95034	36.6499
Enterococcus faecium	Bacteria	Terrabacteria group	Firmicutes	UAMSEF_77	SAMN31262507	PRJNA520878	JAOWJV000000000	Scaffold	2.92935	36.6437
Enterococcus faecium	Bacteria	Terrabacteria group	Firmicutes	UAMSEF_78	SAMN31262508	PRJNA520878	JAOWJU000000000	Scaffold	2.91861	36.5854
Enterococcus faecium	Bacteria	Terrabacteria group	Firmicutes	UAMSEF_79	SAMN31262509	PRJNA520878	JAOWJT000000000	Scaffold	2.74637	36.4368
Enterococcus faecium	Bacteria	Terrabacteria group	Firmicutes	UAMSEF_80	SAMN31262510	PRJNA520878	JAOWJS000000000	Scaffold	2.91526	36.6024
Enterococcus faecium	Bacteria	Terrabacteria group	Firmicutes	UAMSEF_81	SAMN31262511	PRJNA520878	JAOWJR000000000	Scaffold	2.90168	36.4456
Enterococcus faecium	Bacteria	Terrabacteria group	Firmicutes	UAMSEF_82	SAMN31262512	PRJNA520878	JAOWJQ000000000	Scaffold	2.90075	36.4385
Enterococcus faecium	Bacteria	Terrabacteria group	Firmicutes	UAMSEF_83	SAMN31262513	PRJNA520878	JAOWJP000000000	Scaffold	2.92287	36.4439
Enterococcus faecium	Bacteria	Terrabacteria group	Firmicutes	UAMSEF_84	SAMN31262514	PRJNA520878	JAOWJO000000000	Scaffold	2.92378	36.4396
Enterococcus faecium	Bacteria	Terrabacteria group	Firmicutes	UAMSEF_85	SAMN31262515	PRJNA520878	JAOWJN000000000	Scaffold	2.92422	36.416
Enterococcus faecium	Bacteria	Terrabacteria group	Firmicutes	UAMSEF_86	SAMN31262516	PRJNA520878	JAOWJM000000000	Scaffold	2.79608	36.6528
Enterococcus faecium	Bacteria	Terrabacteria group	Firmicutes	UAMSEF_87	SAMN31262517	PRJNA520878	JAOWJL000000000	Scaffold	2.83447	36.7675
Enterococcus faecium	Bacteria	Terrabacteria group	Firmicutes	UAMSEF_88	SAMN31262518	PRJNA520878	JAOWJK000000000	Scaffold	2.9758	36.7435
Enterococcus faecium	Bacteria	Terrabacteria group	Firmicutes	UAMSEF_89	SAMN31262519	PRJNA520878	JAOWJJ000000000	Scaffold	2.92217	36.3744
Enterococcus faecium	Bacteria	Terrabacteria group	Firmicutes	UAMSEF_90	SAMN31262520	PRJNA520878	JAOWJI000000000	Scaffold	3.01096	36.2693
Enterococcus faecium	Bacteria	Terrabacteria group	Firmicutes	UAMSEF_91	SAMN31262521	PRJNA520878	JAOWJH000000000	Scaffold	2.89329	36.5082
Enterococcus faecium	Bacteria	Terrabacteria group	Firmicutes	UAMSEF_92	SAMN31262522	PRJNA520878	JAOWJG000000000	Scaffold	2.85043	36.7302
Enterococcus faecium	Bacteria	Terrabacteria group	Firmicutes	UAMSEF_93	SAMN31262523	PRJNA520878	JAOWJF000000000	Scaffold	2.82638	36.3961
Enterococcus faecium	Bacteria	Terrabacteria group	Firmicutes	UAMSEF_94	SAMN31262524	PRJNA520878	JAOWJE000000000	Scaffold	2.87219	36.6094
Enterococcus faecium	Bacteria	Terrabacteria group	Firmicutes	UAMSEF_95	SAMN31262525	PRJNA520878	JAOWJD000000000	Scaffold	2.94491	36.839
Enterococcus faecium	Bacteria	Terrabacteria group	Firmicutes	UAMSEF_96	SAMN31262526	PRJNA520878	JAOWJC000000000	Scaffold	2.95004	36.4224
Enterococcus faecium	Bacteria	Terrabacteria group	Firmicutes	UAMSEF_97	SAMN31262527	PRJNA520878	JAOWJB000000000	Scaffold	2.8643	36.6532
Enterococcus faecium	Bacteria	Terrabacteria group	Firmicutes	UAMSEF_98	SAMN31262528	PRJNA520878	JAOWJA000000000	Scaffold	2.98233	36.65
Enterococcus faecium	Bacteria	Terrabacteria group	Firmicutes	UAMSEF_99	SAMN31262529	PRJNA520878	JAOWIZ000000000	Scaffold	3.00407	36.4564
Enterococcus faecium	Bacteria	Terrabacteria group	Firmicutes	UAMSEF_100	SAMN31262530	PRJNA520878	JAOWIY000000000	Scaffold	2.91189	36.2783
Enterococcus faecium	Bacteria	Terrabacteria group	Firmicutes	UAMSEF_101	SAMN31262531	PRJNA520878	JAOWIX000000000	Scaffold	2.89323	36.6428
Enterococcus faecium	Bacteria	Terrabacteria group	Firmicutes	UAMSEF_102	SAMN31262532	PRJNA520878	JAOWIW000000000	Scaffold	2.95146	36.5733
Enterococcus faecium	Bacteria	Terrabacteria group	Firmicutes	UAMSEF_103	SAMN31262533	PRJNA520878	JAOWIV000000000	Scaffold	2.95147	36.6044
Enterococcus faecium	Bacteria	Terrabacteria group	Firmicutes	UAMSEF_104	SAMN31262534	PRJNA520878	JAOWIU000000000	Scaffold	2.95198	36.6477
Enterococcus faecium	Bacteria	Terrabacteria group	Firmicutes	UAMSEF_105	SAMN31262535	PRJNA520878	JAOWIT000000000	Scaffold	2.7105	36.9349
Enterococcus faecium	Bacteria	Terrabacteria group	Firmicutes	UAMSEF_106	SAMN31262536	PRJNA520878	JAOWIS000000000	Scaffold	2.71011	36.8807
Enterococcus faecium	Bacteria	Terrabacteria group	Firmicutes	UAMSEF_107	SAMN31262537	PRJNA520878	JAOWIR000000000	Scaffold	2.95219	36.5752
Enterococcus faecium	Bacteria	Terrabacteria group	Firmicutes	UAMSEF_108	SAMN31262538	PRJNA520878	JAOWIQ000000000	Scaffold	3.01207	36.2585
Enterococcus faecium	Bacteria	Terrabacteria group	Firmicutes	UAMSEF_109	SAMN31262539	PRJNA520878	JAOWIP000000000	Scaffold	3.04674	36.2495
Enterococcus faecium TX0082	Bacteria	Terrabacteria group	Firmicutes	TX0082	SAMN00189133	PRJNA47193	GCA_000148025.1	Scaffold	2.69185	37.9
Enterococcus faecium TX0133a04	Bacteria	Terrabacteria group	Firmicutes	TX0133a04	SAMN00189137	PRJNA47199	GCA_000147235.1	Scaffold	2.92265	37.7
Enterococcus faecium TX0133B	Bacteria	Terrabacteria group	Firmicutes	TX0133B	SAMN00189138	PRJNA47201	GCA_000148145.1	Scaffold	2.92759	37.7
Enterococcus faecium TX0133C	Bacteria	Terrabacteria group	Firmicutes	TX0133C	SAMN00189143	PRJNA47203	GCA_000147315.1	Scaffold	2.90786	37.7
Enterococcus faecium TX0133A	Bacteria	Terrabacteria group	Firmicutes	TX0133A	SAMN00189134	PRJNA47195	GCA_000148285.1	Scaffold	2.93032	37.7
Enterococcus faecium TX0133a01	Bacteria	Terrabacteria group	Firmicutes	TX0133a01	SAMN00189136	PRJNA47197	GCA_000148325.1	Scaffold	3.07358	37.6
Enterococcus faecium	Bacteria	Terrabacteria group	Firmicutes	NCTC7171	SAMEA3856679	PRJEB6403	GCA_900447735.1	Contig	2.66721	38.1
Enterococcus faecium NBRC 100486	Bacteria	Terrabacteria group	Firmicutes	NBRC 100486	SAMD00045730	PRJDB263	GCA_001544255.1	Contig	2.48485	38.1
Enterococcus faecium	Bacteria	Terrabacteria group	Firmicutes	AUSMDU00011858	SAMN18082849	PRJNA565795	GCA_018070805.1	Contig	3.36442	37.7
Enterococcus faecium	Bacteria	Terrabacteria group	Firmicutes	AUSMDU00017847	SAMN18082723	PRJNA565795	GCA_018070765.1	Contig	3.29607	37.7
Enterococcus faecium	Bacteria	Terrabacteria group	Firmicutes	VRECG18	SAMN12912101	PRJNA575852	GCA_009184265.1	Contig	3.3493	37.3
Enterococcus faecium	Bacteria	Terrabacteria group	Firmicutes	AUSMDU00018393	SAMN18085280	PRJNA565795	GCA_018070725.1	Contig	3.27284	37.7
Enterococcus faecium	Bacteria	Terrabacteria group	Firmicutes	VRE32524	SAMN14265997	PRJNA609916	GCA_012952285.1	Contig	3.26254	37.9
Enterococcus faecium	Bacteria	Terrabacteria group	Firmicutes	VRECG13	SAMN12912096	PRJNA575852	GCA_009184325.1	Contig	3.06822	37.9
Enterococcus faecium	Bacteria	Terrabacteria group	Firmicutes	AUSMDU00007521	SAMN12768593	PRJNA565795	GCA_018070925.1	Contig	3.25165	37.7
Enterococcus faecium	Bacteria	Terrabacteria group	Firmicutes	K59-68	SAMN07326775	PRJNA393251	GCA_002263115.1	Contig	3.3706	37.6
Enterococcus faecium	Bacteria	Terrabacteria group	Firmicutes	AUSMDU00007499	SAMN12768585	PRJNA565795	GCA_018070965.1	Contig	3.27217	37.7
Enterococcus faecium	Bacteria	Terrabacteria group	Firmicutes	AUSMDU00007436	SAMN12768582	PRJNA565795	GCA_018070945.1	Contig	3.20886	37.7
Enterococcus faecium	Bacteria	Terrabacteria group	Firmicutes	VRECG21	SAMN12912104	PRJNA575852	GCA_009184155.1	Contig	3.23653	37.7
Enterococcus faecium	Bacteria	Terrabacteria group	Firmicutes	FDAARGOS_326	SAMN06173339	PRJNA231221	GCA_002891275.1	Contig	3.27277	37.7
Enterococcus faecium	Bacteria	Terrabacteria group	Firmicutes	A13	SAMN09466873	PRJNA477347	GCA_003268245.1	Contig	3.25142	37.8
Enterococcus faecium	Bacteria	Terrabacteria group	Firmicutes	VRECG20	SAMN12912103	PRJNA575852	GCA_009184235.1	Contig	3.26476	37.6
Enterococcus faecium	Bacteria	Terrabacteria group	Firmicutes	AUSMDU00017935	SAMN18085470	PRJNA565795	GCA_018070785.1	Contig	3.20648	37.8
Enterococcus faecium	Bacteria	Terrabacteria group	Firmicutes	FDAARGOS_332	SAMN06173345	PRJNA231221	GCA_002206235.2	Contig	3.3189	37.6
Enterococcus faecium	Bacteria	Terrabacteria group	Firmicutes	Dallas 100_2	SAMN17038092	PRJNA682584	GCA_016405005.1	Contig	3.23381	37.7
Enterococcus faecium	Bacteria	Terrabacteria group	Firmicutes	VRECG31	SAMN12912113	PRJNA575852	GCA_009183965.1	Contig	3.1968	37.9
Enterococcus faecium	Bacteria	Terrabacteria group	Firmicutes	Dallas 43_1	SAMN17038073	PRJNA682584	GCA_016484345.1	Contig	3.20297	37.7
Enterococcus faecium	Bacteria	Terrabacteria group	Firmicutes	AUSMDU00010659	SAMN18082631	PRJNA565795	GCA_018070825.1	Contig	3.11289	37.8
Enterococcus faecium	Bacteria	Terrabacteria group	Firmicutes	VRECG34	SAMN12912116	PRJNA575852	GCA_009183885.1	Contig	3.18391	37.8
Enterococcus faecium	Bacteria	Terrabacteria group	Firmicutes	Dallas 52	SAMN17038076	PRJNA682584	GCA_016484285.1	Contig	3.18698	37.8
Enterococcus faecium	Bacteria	Terrabacteria group	Firmicutes	FDAARGOS_138	SAMN03996282	PRJNA231221	GCA_001471295.2	Contig	3.24859	37.6
Enterococcus faecium	Bacteria	Terrabacteria group	Firmicutes	AUSMDU00034410	SAMN12768606	PRJNA565795	GCA_018070885.1	Contig	3.16878	37.8
Enterococcus faecium	Bacteria	Terrabacteria group	Firmicutes	Dallas 160	SAMN17038108	PRJNA682584	GCA_016405125.1	Contig	3.21192	37.8
Enterococcus faecium	Bacteria	Terrabacteria group	Firmicutes	Dallas 162	SAMN17038110	PRJNA682584	GCA_016405075.1	Contig	3.26233	37.9
Enterococcus faecium	Bacteria	Terrabacteria group	Firmicutes	AUSMDU00034415	SAMN12768605	PRJNA565795	GCA_018070905.1	Contig	2.97594	37.9
Enterococcus faecium	Bacteria	Terrabacteria group	Firmicutes	VRECG11	SAMN12912094	PRJNA575852	GCA_009183955.1	Contig	3.17855	37.8
Enterococcus faecium	Bacteria	Terrabacteria group	Firmicutes	AUSMDU00022624	SAMN18085923	PRJNA565795	GCA_018070615.1	Contig	3.11451	37.8
Enterococcus faecium	Bacteria	Terrabacteria group	Firmicutes	VRECG28	SAMN12912111	PRJNA575852	GCA_009184035.1	Contig	3.12724	37.8
Enterococcus faecium	Bacteria	Terrabacteria group	Firmicutes	Dallas 20	SAMN17038072	PRJNA682584	GCA_016484185.1	Contig	3.14919	37.8
Enterococcus faecium	Bacteria	Terrabacteria group	Firmicutes	VRECG29	SAMN12912112	PRJNA575852	GCA_009183945.1	Contig	3.2749	37.6
Enterococcus faecium	Bacteria	Terrabacteria group	Firmicutes	Dallas 161	SAMN17038109	PRJNA682584	GCA_016405085.1	Contig	3.1828	37.7
Enterococcus faecium	Bacteria	Terrabacteria group	Firmicutes	VRECG33	SAMN12912115	PRJNA575852	GCA_009183895.1	Contig	3.13894	37.8
Enterococcus faecium	Bacteria	Terrabacteria group	Firmicutes	VRECG17	SAMN12912100	PRJNA575852	GCA_009184255.1	Contig	3.21983	37.7
Enterococcus faecium	Bacteria	Terrabacteria group	Firmicutes	VRECG23	SAMN12912106	PRJNA575852	GCA_009184165.1	Contig	3.14151	37.9
Enterococcus faecium	Bacteria	Terrabacteria group	Firmicutes	Dallas 124_2	SAMN17038099	PRJNA682584	GCA_016405065.1	Contig	3.14553	37.8
Enterococcus faecium	Bacteria	Terrabacteria group	Firmicutes	Dallas 93_1	SAMN17038087	PRJNA682584	GCA_016405035.1	Contig	3.16834	37.8
Enterococcus faecium	Bacteria	Terrabacteria group	Firmicutes	VRECG24	SAMN12912107	PRJNA575852	GCA_009184075.1	Contig	3.14582	37.8
Enterococcus faecium	Bacteria	Terrabacteria group	Firmicutes	Dallas 9_2	SAMN17038068	PRJNA682584	GCA_016484425.1	Contig	3.10082	37.9
Enterococcus faecium	Bacteria	Terrabacteria group	Firmicutes	Dallas 9_1	SAMN17038067	PRJNA682584	GCA_016484505.1	Contig	3.10225	37.9
Enterococcus faecium	Bacteria	Terrabacteria group	Firmicutes	A20	SAMN09466875	PRJNA477347	GCA_003268205.1	Contig	3.15788	37.9
Enterococcus faecium	Bacteria	Terrabacteria group	Firmicutes	MGYG-HGUT-02353	SAMEA5851857	PRJEB33885	GCA_902386195.1	Contig	3.15788	37.9
Enterococcus faecium	Bacteria	Terrabacteria group	Firmicutes	VRECG12	SAMN12912095	PRJNA575852	GCA_009183865.1	Contig	3.10846	37.8
Enterococcus faecium	Bacteria	Terrabacteria group	Firmicutes	VRECG19	SAMN12912102	PRJNA575852	GCA_009184205.1	Contig	3.26286	37.7
Enterococcus faecium	Bacteria	Terrabacteria group	Firmicutes	Dallas 121	SAMN17038097	PRJNA682584	GCA_016404975.1	Contig	3.07517	37.8
Enterococcus faecium	Bacteria	Terrabacteria group	Firmicutes	VRECG26	SAMN12912109	PRJNA575852	GCA_009184015.1	Contig	3.11738	37.8
Enterococcus faecium	Bacteria	Terrabacteria group	Firmicutes	VRECG16	SAMN12912099	PRJNA575852	GCA_009184225.1	Contig	3.08299	37.8
Enterococcus faecium	Bacteria	Terrabacteria group	Firmicutes	3012STDY6246401	SAMEA3632062	PRJEB6403	GCA_900683525.1	Contig	3.17661	37.7
Enterococcus faecium	Bacteria	Terrabacteria group	Firmicutes	VRECG14	SAMN12912097	PRJNA575852	GCA_009184285.1	Contig	3.07994	37.8
Enterococcus faecium	Bacteria	Terrabacteria group	Firmicutes	VRECG15	SAMN12912098	PRJNA575852	GCA_009184345.1	Contig	3.07969	37.8
Enterococcus faecium	Bacteria	Terrabacteria group	Firmicutes	VRECG25	SAMN12912108	PRJNA575852	GCA_009184105.1	Contig	2.88984	38
Enterococcus faecium	Bacteria	Terrabacteria group	Firmicutes	AUSMDU00010667	SAMN18082617	PRJNA565795	GCA_018070855.1	Contig	3.06495	37.9
Enterococcus faecium	Bacteria	Terrabacteria group	Firmicutes	NCTC12202	SAMEA3662940	PRJEB6403	GCA_900448035.1	Contig	3.18088	37.7
Enterococcus faecium	Bacteria	Terrabacteria group	Firmicutes	VRECG10	SAMN12912093	PRJNA575852	GCA_009184115.1	Contig	3.17233	37.8
Enterococcus faecium	Bacteria	Terrabacteria group	Firmicutes	Dallas 113	SAMN17038096	PRJNA682584	GCA_016405025.1	Contig	3.08972	37.9
Enterococcus faecium	Bacteria	Terrabacteria group	Firmicutes	VRECG32	SAMN12912114	PRJNA575852	GCA_009184005.1	Contig	3.06512	37.9
Enterococcus faecium	Bacteria	Terrabacteria group	Firmicutes	Dallas 16_2	SAMN17038070	PRJNA682584	GCA_016484315.1	Contig	3.1925	37.8
Enterococcus faecium	Bacteria	Terrabacteria group	Firmicutes	9-F-6	SAMN07326774	PRJNA393251	GCA_002263195.1	Contig	3.15443	37.7
Enterococcus faecium	Bacteria	Terrabacteria group	Firmicutes	AUSMDU00022387	SAMN18085837	PRJNA565795	GCA_018070705.1	Contig	3.06396	37.7
Enterococcus faecium	Bacteria	Terrabacteria group	Firmicutes	AUSMDU00008257	SAMN12768641	PRJNA565795	GCA_018070845.1	Contig	3.00752	37.9
Enterococcus faecium	Bacteria	Terrabacteria group	Firmicutes	Dallas 51_1	SAMN17038074	PRJNA682584	GCA_016484305.1	Contig	3.22392	37.8
Enterococcus faecium	Bacteria	Terrabacteria group	Firmicutes	VRECG22	SAMN12912105	PRJNA575852	GCA_009184145.1	Contig	3.04778	37.9
Enterococcus faecium	Bacteria	Terrabacteria group	Firmicutes	NCTC12952	SAMEA3679193	PRJEB6403	GCA_900448025.1	Contig	3.14283	38
Enterococcus faecium	Bacteria	Terrabacteria group	Firmicutes	A22	SAMN09466876	PRJNA477347	GCA_003268235.1	Contig	3.09177	38
Enterococcus faecium	Bacteria	Terrabacteria group	Firmicutes	FDAARGOS_331	SAMN06173344	PRJNA231221	GCA_002891175.1	Contig	2.97683	37.9
Enterococcus faecium	Bacteria	Terrabacteria group	Firmicutes	VRECG27	SAMN12912110	PRJNA575852	GCA_009184055.1	Contig	3.53768	37.6
Enterococcus faecium	Bacteria	Terrabacteria group	Firmicutes	A16	SAMN09466874	PRJNA477347	GCA_003268195.1	Contig	3.17807	38
Enterococcus faecium	Bacteria	Terrabacteria group	Firmicutes	UWECCcat	SAMN07326771	PRJNA393251	GCA_002263175.1	Contig	2.97419	37.9
Enterococcus faecium	Bacteria	Terrabacteria group	Firmicutes	LIM1547	SAMN06330393	PRJNA278440	GCA_002006005.1	Contig	2.66891	38
Enterococcus faecium	Bacteria	Terrabacteria group	Firmicutes	3012STDY6259390	SAMEA3662918	PRJEB6403	GCA_900683575.1	Contig	2.86232	38.1
Enterococcus faecium	Bacteria	Terrabacteria group	Firmicutes	LIM1546	SAMN06330392	PRJNA278440	GCA_002005995.1	Contig	2.59755	38.1
Enterococcus faecium	Bacteria	Terrabacteria group	Firmicutes	NCTC13169	SAMEA3529269	PRJEB6403	GCA_900447945.1	Contig	2.7996	38.1
Enterococcus faecium	Bacteria	Terrabacteria group	Firmicutes	FDAARGOS_374	SAMN07312418	PRJNA231221	GCA_002557625.1	Contig	2.68508	38.1
Enterococcus faecium	Bacteria	Terrabacteria group	Firmicutes	3012STDY6046005	SAMEA3222084	PRJEB6403	GCA_900683465.1	Contig	2.74342	38.1
Enterococcus faecium	Bacteria	Terrabacteria group	Firmicutes	D344RRF x C68	SAMN04390118	PRJNA309427	GCA_001544055.1	Contig	3.63164	37.7
Enterococcus faecium	Bacteria	Terrabacteria group	Firmicutes	3012STDY6259389	SAMEA3662917	PRJEB6403	GCA_900683555.1	Contig	2.70692	38.2
Enterococcus faecium	Bacteria	Terrabacteria group	Firmicutes	NCTC7379	SAMEA3856680	PRJEB6403	GCA_901482465.1	Contig	2.48038	38.2
Enterococcus faecium	Bacteria	Terrabacteria group	Firmicutes	16-164-1	SAMN08093651	PRJNA419534	GCA_002973675.1	Scaffold	2.53934	38
Enterococcus faecium	Bacteria	Terrabacteria group	Firmicutes	E7207	SAMEA4885047	PRJEB28495	GCA_900639475.1	Contig	3.14205	37.7
Enterococcus faecium	Bacteria	Terrabacteria group	Firmicutes	NCTC7176	SAMEA104318172	PRJEB6403	GCA_900447785.1	Contig	2.44225	38.3
Enterococcus faecium	Bacteria	Terrabacteria group	Firmicutes	463-AER	SAMN06850205	PRJNA384868	GCA_002119065.1	Contig	3.1456	38.1
Enterococcus faecium	Bacteria	Terrabacteria group	Firmicutes	15-162	SAMN08093648	PRJNA419534	GCA_002973715.1	Scaffold	2.77767	37.9
Enterococcus faecium	Bacteria	Terrabacteria group	Firmicutes	292EA1	SAMN02729184	PRJNA244756	GCA_003320415.1	Scaffold	2.63814	38
Enterococcus faecium	Bacteria	Terrabacteria group	Firmicutes	SM21	SAMN10845504	PRJNA515431	GCA_013620665.1	Contig	2.54424	38.1
Enterococcus faecium	Bacteria	Terrabacteria group	Firmicutes	13-165	SAMN08149828	PRJNA421655	GCA_002973795.1	Scaffold	2.85469	37.8
Enterococcus faecium	Bacteria	Terrabacteria group	Firmicutes	42EA1	SAMN02729116	PRJNA244756	GCA_003320595.1	Scaffold	2.63456	38.1
Enterococcus faecium	Bacteria	Terrabacteria group	Firmicutes	8EA1	SAMN02729106	PRJNA244756	GCA_003320815.1	Scaffold	2.66321	38.3
Enterococcus faecium	Bacteria	Terrabacteria group	Firmicutes	55EA1	SAMN02729120	PRJNA244756	GCA_003320585.1	Scaffold	2.85214	38.2
Enterococcus faecium	Bacteria	Terrabacteria group	Firmicutes	46EA1	SAMN02729117	PRJNA244756	GCA_003320575.1	Scaffold	2.7866	37.9
Enterococcus faecium	Bacteria	Terrabacteria group	Firmicutes	10-131	SAMN08057240	PRJNA419534	GCA_002909305.1	Scaffold	2.93471	37.8
Enterococcus faecium	Bacteria	Terrabacteria group	Firmicutes	86EA1	SAMN02729134	PRJNA244756	GCA_003320775.1	Scaffold	2.97627	37.8
Enterococcus faecium	Bacteria	Terrabacteria group	Firmicutes	306EA1	SAMN02729192	PRJNA244756	GCA_003320485.1	Scaffold	2.76178	38
Enterococcus faecium	Bacteria	Terrabacteria group	Firmicutes	242EA1	SAMN02729168	PRJNA244756	GCA_003320215.1	Scaffold	2.65651	38.1
Enterococcus faecium	Bacteria	Terrabacteria group	Firmicutes	463-ANA	SAMN06850204	PRJNA384868	GCA_002119055.1	Contig	3.18838	38.1
Enterococcus faecium	Bacteria	Terrabacteria group	Firmicutes	176EA1	SAMN02729154	PRJNA244756	GCA_003320165.1	Scaffold	2.70759	37.9
Enterococcus faecium	Bacteria	Terrabacteria group	Firmicutes	11C6_DIV0699	SAMN04634036	PRJNA313452	GCA_002140315.1	Scaffold	2.79086	38
Enterococcus faecium	Bacteria	Terrabacteria group	Firmicutes	70AEA1	SAMN02729128	PRJNA244756	GCA_003320665.1	Scaffold	3.0185	37.8
Enterococcus faecium	Bacteria	Terrabacteria group	Firmicutes	29EA1	SAMN02729111	PRJNA244756	GCA_003320455.1	Scaffold	2.77543	38.1
Enterococcus faecium	Bacteria	Terrabacteria group	Firmicutes	197EA1	SAMN02729158	PRJNA244756	GCA_003320195.1	Scaffold	2.83573	38.2
Enterococcus faecium	Bacteria	Terrabacteria group	Firmicutes	316EA1	SAMN02729196	PRJNA244756	GCA_003320505.1	Scaffold	2.76971	38
Enterococcus faecium	Bacteria	Terrabacteria group	Firmicutes	6H2_DIV0141	SAMN04634004	PRJNA313452	GCA_002141355.1	Scaffold	2.87319	38.5
Enterococcus faecium	Bacteria	Terrabacteria group	Firmicutes	79EA1	SAMN02729133	PRJNA244756	GCA_003320795.1	Scaffold	2.82388	37.9
Enterococcus faecium	Bacteria	Terrabacteria group	Firmicutes	F1213D 01	SAMN05735023	PRJNA342049	GCA_002077915.1	Contig	2.77251	37.7
Enterococcus faecium	Bacteria	Terrabacteria group	Firmicutes	7EA1	SAMN02729105	PRJNA244756	GCA_003320755.1	Scaffold	2.83016	37.9
Enterococcus faecium	Bacteria	Terrabacteria group	Firmicutes	4928STDY7071585	SAMEA104567690	PRJEB22252	GCA_902161725.1	Contig	2.90564	38.2
Enterococcus faecium	Bacteria	Terrabacteria group	Firmicutes	LIT17 A36	SAMN10272796	PRJNA273513	GCA_003796625.1	Contig	2.75834	37.8
Enterococcus faecium	Bacteria	Terrabacteria group	Firmicutes	13-014	SAMN08057243	PRJNA419534	GCA_004368135.1	Scaffold	2728	38
Enterococcus faecium	Bacteria	Terrabacteria group	Firmicutes	114EA1	SAMN02729142	PRJNA244756	GCA_003319975.1	Scaffold	2.86562	37.8
Enterococcus faecium	Bacteria	Terrabacteria group	Firmicutes	4928STDY7071265	SAMEA104567375	PRJEB22252	GCA_902163095.1	Contig	2.90521	38.2
Enterococcus faecium	Bacteria	Terrabacteria group	Firmicutes	4928STDY7071569	SAMEA104567675	PRJEB22252	GCA_902161635.1	Contig	2.90424	38.2
Enterococcus faecium	Bacteria	Terrabacteria group	Firmicutes	4928STDY7387679	SAMEA104694316	PRJEB22252	GCA_902164045.1	Contig	2.92184	38.3
Enterococcus faecium	Bacteria	Terrabacteria group	Firmicutes	4928STDY7071509	SAMEA104567616	PRJEB22252	GCA_902161175.1	Scaffold	2.9034	38.2
Enterococcus faecium	Bacteria	Terrabacteria group	Firmicutes	4928STDY7071510	SAMEA104567617	PRJEB22252	GCA_902161035.1	Contig	2.90348	38.2
Enterococcus faecium	Bacteria	Terrabacteria group	Firmicutes	4928STDY7071568	SAMEA104567674	PRJEB22252	GCA_902161615.1	Contig	2.90385	38.2
Enterococcus faecium	Bacteria	Terrabacteria group	Firmicutes	11B6_DIV0698	SAMN04634057	PRJNA313452	GCA_002140295.1	Scaffold	2.78085	38
Enterococcus faecium	Bacteria	Terrabacteria group	Firmicutes	74EA1	SAMN02729130	PRJNA244756	GCA_003320715.1	Scaffold	2.78379	38
Enterococcus faecium	Bacteria	Terrabacteria group	Firmicutes	4928STDY7071573	SAMEA104567679	PRJEB22252	GCA_902159475.1	Contig	2.82344	37.9
Enterococcus faecium	Bacteria	Terrabacteria group	Firmicutes	4928STDY7071571	SAMEA104567677	PRJEB22252	GCA_902159355.1	Scaffold	2.82399	37.9
Enterococcus faecium	Bacteria	Terrabacteria group	Firmicutes	92EA1	SAMN02729138	PRJNA244756	GCA_003320855.1	Scaffold	2.86414	37.9
Enterococcus faecium	Bacteria	Terrabacteria group	Firmicutes	4928STDY7071675	SAMEA4608422	PRJEB22252	GCA_902163145.1	Scaffold	2.90073	38.2
Enterococcus faecium	Bacteria	Terrabacteria group	Firmicutes	173EA1	SAMN02729152	PRJNA244756	GCA_003320135.1	Scaffold	2.99316	37.7
Enterococcus faecium	Bacteria	Terrabacteria group	Firmicutes	284EA1	SAMN02729183	PRJNA244756	GCA_003320405.1	Scaffold	2.83935	37.9
Enterococcus faecium	Bacteria	Terrabacteria group	Firmicutes	LB8	SAMN16383066	PRJNA667745	GCA_016649175.1	Contig	2.71555	37.7
Enterococcus faecium	Bacteria	Terrabacteria group	Firmicutes	264EA1	SAMN02729176	PRJNA244756	GCA_003320355.1	Scaffold	2.65922	38.1
Enterococcus faecium	Bacteria	Terrabacteria group	Firmicutes	261EA1	SAMN02729173	PRJNA244756	GCA_003320235.1	Scaffold	2.70234	38
Enterococcus faecium	Bacteria	Terrabacteria group	Firmicutes	67EA1	SAMN02729126	PRJNA244756	GCA_003320695.1	Scaffold	2.66809	38
Enterococcus faecium	Bacteria	Terrabacteria group	Firmicutes	VET-241	SAMN15957586	PRJNA630475	GCA_014853295.1	Contig	2.58387	38
Enterococcus faecium	Bacteria	Terrabacteria group	Firmicutes	11F10_MSG5009	SAMN04634039	PRJNA313452	GCA_002140375.1	Scaffold	2.73701	38.1
Enterococcus faecium	Bacteria	Terrabacteria group	Firmicutes	87EA1	SAMN02729135	PRJNA244756	GCA_003320805.1	Scaffold	2.68603	38
Enterococcus faecium	Bacteria	Terrabacteria group	Firmicutes	300BEA1	SAMN02729189	PRJNA244756	GCA_003320475.1	Scaffold	2.71547	37.9
Enterococcus faecium	Bacteria	Terrabacteria group	Firmicutes	VET-208	SAMN15957576	PRJNA630475	GCA_014853505.1	Contig	2.56425	38
Enterococcus faecium	Bacteria	Terrabacteria group	Firmicutes	60BEA1	SAMN02729122	PRJNA244756	GCA_003320635.1	Scaffold	2.65845	38.1
Enterococcus faecium	Bacteria	Terrabacteria group	Firmicutes	P5 C A 21	SAMN10272801	PRJNA273513	GCA_003797285.1	Contig	2.81039	37.9
Enterococcus faecium	Bacteria	Terrabacteria group	Firmicutes	177EA1	SAMN02729155	PRJNA244756	GCA_003320155.1	Scaffold	2.7285	38.2
Enterococcus faecium	Bacteria	Terrabacteria group	Firmicutes	7C8_DIV0219	SAMN04634008	PRJNA313452	GCA_002140805.1	Scaffold	2.90437	37.9
Enterococcus faecium	Bacteria	Terrabacteria group	Firmicutes	4928STDY7071588	SAMEA104567693	PRJEB22252	GCA_902161735.1	Contig	2.88985	37.8
Enterococcus faecium	Bacteria	Terrabacteria group	Firmicutes	4928STDY7387821	SAMEA104694457	PRJEB22252	GCA_902165445.1	Contig	2.88886	37.8
Enterococcus faecium	Bacteria	Terrabacteria group	Firmicutes	4928STDY7071508	SAMEA104567615	PRJEB22252	GCA_902161055.1	Contig	2.53215	38
Enterococcus faecium	Bacteria	Terrabacteria group	Firmicutes	LB12	SAMN16383067	PRJNA667745	GCA_016649135.1	Contig	2.71406	37.7
Enterococcus faecium	Bacteria	Terrabacteria group	Firmicutes	311EA1	SAMN02729193	PRJNA244756	GCA_003320495.1	Scaffold	2.61679	37.9
Enterococcus faecium	Bacteria	Terrabacteria group	Firmicutes	C567	SAMN11026090	PRJNA524668	GCA_009735205.1	Contig	2.77802	37.9
Enterococcus faecium	Bacteria	Terrabacteria group	Firmicutes	1B12_DIV0542	SAMN04634031	PRJNA313452	GCA_002140435.1	Scaffold	2.54605	38.2
Enterococcus faecium	Bacteria	Terrabacteria group	Firmicutes	1C8_DIV0465	SAMN04634011	PRJNA313452	GCA_002140515.1	Scaffold	2.76001	38
Enterococcus faecium	Bacteria	Terrabacteria group	Firmicutes	1D8_DIV0466	SAMN04634012	PRJNA313452	GCA_002141135.1	Scaffold	2.73785	37.9
Enterococcus faecium	Bacteria	Terrabacteria group	Firmicutes	E31	SAMN03329590	PRJNA274600	GCA_000951815.1	Scaffold	3.04847	37.6
Enterococcus faecium	Bacteria	Terrabacteria group	Firmicutes	4928STDY7387890	SAMEA4623314	PRJEB22252	GCA_902165995.1	Scaffold	2.91915	38.2
Enterococcus faecium	Bacteria	Terrabacteria group	Firmicutes	6E3_DIV0147	SAMN04634005	PRJNA313452	GCA_002174355.1	Scaffold	2.83354	38.2
Enterococcus faecium	Bacteria	Terrabacteria group	Firmicutes	6F2_DIV0138	SAMN04634003	PRJNA313452	GCA_002141335.1	Scaffold	3.02024	37.6
Enterococcus faecium	Bacteria	Terrabacteria group	Firmicutes	58M	SAMN03839089	PRJNA288860	GCA_001280775.1	Contig	2.7544	37.5
Enterococcus faecium	Bacteria	Terrabacteria group	Firmicutes	147EA1	SAMN02729146	PRJNA244756	GCA_003320055.1	Scaffold	2.98443	37.8
Enterococcus faecium	Bacteria	Terrabacteria group	Firmicutes	62EA1	SAMN02729124	PRJNA244756	GCA_003320655.1	Scaffold	2.74079	37.9
Enterococcus faecium	Bacteria	Terrabacteria group	Firmicutes	E161	SAMN03329581	PRJNA274599	GCA_000934365.1	Scaffold	3.25481	37.6
Enterococcus faecium	Bacteria	Terrabacteria group	Firmicutes	DME32	SAMN09227299	PRJNA472140	GCA_003171795.1	Contig	2.19273	38.1
Enterococcus faecium	Bacteria	Terrabacteria group	Firmicutes	Hp_5-10	SAMN07728624	PRJNA412824	GCA_002631295.1	Contig	2.84019	38.3
Enterococcus faecium	Bacteria	Terrabacteria group	Firmicutes	Hp_5-10	SAMEA18407668	PRJEB18432	GCA_900143335.1	Scaffold	2.88584	38.3
Enterococcus faecium	Bacteria	Terrabacteria group	Firmicutes	Hp_5-10	SAMEA23860168	PRJEB18536	GCA_900148595.1	Scaffold	2.88584	38.3
Enterococcus faecium	Bacteria	Terrabacteria group	Firmicutes	26EA1	SAMN02729110	PRJNA244756	GCA_003320365.1	Scaffold	2.84909	37.9
Enterococcus faecium	Bacteria	Terrabacteria group	Firmicutes	235EA1	SAMN02729166	PRJNA244756	GCA_003320255.1	Scaffold	3.14699	37.6
Enterococcus faecium	Bacteria	Terrabacteria group	Firmicutes	R.A73	SAMN09642214	PRJNA480601	GCA_008365415.1	Contig	2.93528	38
Enterococcus faecium	Bacteria	Terrabacteria group	Firmicutes	268EA1	SAMN02729177	PRJNA244756	GCA_003320315.1	Scaffold	2.86939	37.9
Enterococcus faecium	Bacteria	Terrabacteria group	Firmicutes	131EA1	SAMN02729145	PRJNA244756	GCA_003319985.1	Scaffold	3.06209	37.8
Enterococcus faecium	Bacteria	Terrabacteria group	Firmicutes	5A12_DIV0114	SAMN04634000	PRJNA313452	GCA_002140735.1	Scaffold	2.63632	38.2
Enterococcus faecium	Bacteria	Terrabacteria group	Firmicutes	4928STDY7071436	SAMEA104567544	PRJEB22252	GCA_902160525.1	Scaffold	2.6408	38
Enterococcus faecium	Bacteria	Terrabacteria group	Firmicutes	VET-271	SAMN15957608	PRJNA630475	GCA_014852885.1	Contig	2.82355	37.8
Enterococcus faecium	Bacteria	Terrabacteria group	Firmicutes	205EA1	SAMN02729160	PRJNA244756	GCA_003320245.1	Scaffold	2.83717	37.9
Enterococcus faecium	Bacteria	Terrabacteria group	Firmicutes	TF3	SAMN16825035	PRJNA679166	GCA_016917915.1	Contig	2.90429	38
Enterococcus faecium	Bacteria	Terrabacteria group	Firmicutes	4928STDY7071664	SAMEA104567770	PRJEB22252	GCA_902162355.1	Scaffold	2.64499	38
Enterococcus faecium	Bacteria	Terrabacteria group	Firmicutes	SCPM-O-B-8399 (E3601)	SAMN14600449	PRJNA269675	GCA_012935525.1	Contig	2.78994	37.8
Enterococcus faecium	Bacteria	Terrabacteria group	Firmicutes	GS-61	SAMN11281795	PRJNA529699	GCA_009659825.1	Scaffold	2.55205	38.1
Enterococcus faecium	Bacteria	Terrabacteria group	Firmicutes	4928STDY7071361	SAMEA104567471	PRJEB22252	GCA_902159925.1	Scaffold	2.75739	37.6
Enterococcus faecium	Bacteria	Terrabacteria group	Firmicutes	D98_9	SAMN14219262	PRJNA609064	GCA_015208265.1	Contig	2.5644	38.4
Enterococcus faecium	Bacteria	Terrabacteria group	Firmicutes	UAMSEF_24	SAMN10869092	PRJNA520878	GCA_004300245.1	Scaffold	2.77024	38.2
Enterococcus faecium	Bacteria	Terrabacteria group	Firmicutes	4928STDY7071305	SAMEA104567415	PRJEB22252	GCA_902159555.1	Scaffold	2.75827	37.6
Enterococcus faecium	Bacteria	Terrabacteria group	Firmicutes	283EA1	SAMN02729182	PRJNA244756	GCA_003320395.1	Scaffold	2.82644	38.2
Enterococcus faecium	Bacteria	Terrabacteria group	Firmicutes	2B3_DIV0609	SAMN04634040	PRJNA313452	GCA_002140535.1	Scaffold	2.93381	38.4
Enterococcus faecium	Bacteria	Terrabacteria group	Firmicutes	D95_9	SAMN14219261	PRJNA609064	GCA_015208255.1	Contig	2.56257	38.4
Enterococcus faecium	Bacteria	Terrabacteria group	Firmicutes	6605	SAMN07524551	PRJNA398373	GCA_002360225.1	Contig	2.92563	37.6
Enterococcus faecium	Bacteria	Terrabacteria group	Firmicutes	5209	SAMN07524550	PRJNA398373	GCA_002360255.1	Contig	2.96024	37.6
Enterococcus faecium	Bacteria	Terrabacteria group	Firmicutes	P4 CL A14	SAMN10272833	PRJNA273513	GCA_003796505.1	Contig	2.5965	37.9
Enterococcus faecium	Bacteria	Terrabacteria group	Firmicutes	P10 CL A14	SAMN10272786	PRJNA273513	GCA_003796485.1	Contig	2.71242	37.7
Enterococcus faecium	Bacteria	Terrabacteria group	Firmicutes	P10 C A14	SAMN10272785	PRJNA273513	GCA_003797505.1	Contig	2.70681	37.7
Enterococcus faecium	Bacteria	Terrabacteria group	Firmicutes	163EA1	SAMN02729149	PRJNA244756	GCA_003320115.1	Scaffold	2.8804	37.8
Enterococcus faecium	Bacteria	Terrabacteria group	Firmicutes	2FEZ	SAMN13155884	PRJNA580369	GCA_009707525.1	Contig	2.9433	37.5
Enterococcus faecium	Bacteria	Terrabacteria group	Firmicutes	P14 C A14	SAMN10272834	PRJNA273513	GCA_003796445.1	Contig	2.69924	37.8
Enterococcus faecium	Bacteria	Terrabacteria group	Firmicutes	P4 C A14	SAMN10272832	PRJNA273513	GCA_003796905.1	Contig	2.69733	37.8
Enterococcus faecium	Bacteria	Terrabacteria group	Firmicutes	P9 CL A35	SAMN10272824	PRJNA273513	GCA_003795885.1	Contig	2.68691	37.8
Enterococcus faecium	Bacteria	Terrabacteria group	Firmicutes	P9 C A35	SAMN10272823	PRJNA273513	GCA_003796725.1	Contig	2.69507	37.8
Enterococcus faecium	Bacteria	Terrabacteria group	Firmicutes	78EA1	SAMN02729132	PRJNA244756	GCA_003320735.1	Scaffold	2.8496	38
Enterococcus faecium	Bacteria	Terrabacteria group	Firmicutes	4928STDY7071487	SAMEA104567594	PRJEB22252	GCA_902160955.1	Scaffold	2.74325	37.6
Enterococcus faecium	Bacteria	Terrabacteria group	Firmicutes	2H7_DIV0585	SAMN04634071	PRJNA313452	GCA_002174445.1	Scaffold	2.73141	38.5
Enterococcus faecium	Bacteria	Terrabacteria group	Firmicutes	11F4_DIV0686_a	SAMN04634059	PRJNA313452	GCA_002141125.1	Scaffold	2.96613	38.3
Enterococcus faecium	Bacteria	Terrabacteria group	Firmicutes	SS1	SAMN16493025	PRJNA670330	GCA_016462085.1	Contig	2.7647	37.9
Enterococcus faecium	Bacteria	Terrabacteria group	Firmicutes	B3754	SAMN11417961	PRJNA524703	GCA_009832485.1	Scaffold	2.73026	37.8
Enterococcus faecium	Bacteria	Terrabacteria group	Firmicutes	1001254J_160919_A11	SAMN15532762	PRJNA637878	GCA_015554935.1	Scaffold	2.7156	37.9
Enterococcus faecium	Bacteria	Terrabacteria group	Firmicutes	IQ110	SAMN04090424	PRJNA295857	GCA_001455445.1	Contig	2.80039	37.9
Enterococcus faecium	Bacteria	Terrabacteria group	Firmicutes	4928STDY7071538	SAMEA104567644	PRJEB22252	GCA_902159325.1	Scaffold	2.8567	38.1
Enterococcus faecium	Bacteria	Terrabacteria group	Firmicutes	4928STDY7071539	SAMEA104567645	PRJEB22252	GCA_902161395.1	Contig	2.85635	38
Enterococcus faecium	Bacteria	Terrabacteria group	Firmicutes	VET-206	SAMN15957575	PRJNA630475	GCA_014853675.1	Contig	2.49418	38
Enterococcus faecium	Bacteria	Terrabacteria group	Firmicutes	158EA1	SAMN02729147	PRJNA244756	GCA_003320065.1	Scaffold	2.78869	37.9
Enterococcus faecium	Bacteria	Terrabacteria group	Firmicutes	BIRD-185	SAMN15957533	PRJNA630475	GCA_014854265.1	Contig	2.59856	37.9
Enterococcus faecium	Bacteria	Terrabacteria group	Firmicutes	SCPM-O-B-8405 (D162/AB)	SAMN14600450	PRJNA269675	GCA_012935455.1	Contig	2.8595	37.9
Enterococcus faecium	Bacteria	Terrabacteria group	Firmicutes	8E4_DIV03290	SAMN04634025	PRJNA313452	GCA_002140895.1	Scaffold	2.83889	38
Enterococcus faecium	Bacteria	Terrabacteria group	Firmicutes	4928STDY7071498	SAMEA104567605	PRJEB22252	GCA_902161005.1	Contig	2.69661	38.1
Enterococcus faecium	Bacteria	Terrabacteria group	Firmicutes	4928STDY7071572	SAMEA104567678	PRJEB22252	GCA_902159365.1	Scaffold	2.81684	37.9
Enterococcus faecium	Bacteria	Terrabacteria group	Firmicutes	ENV-269	SAMN15957549	PRJNA630475	GCA_014854075.1	Contig	2.68364	38.2
Enterococcus faecium	Bacteria	Terrabacteria group	Firmicutes	319EA1	SAMN02729197	PRJNA244756	GCA_003320555.1	Scaffold	2.89737	38.2
Enterococcus faecium	Bacteria	Terrabacteria group	Firmicutes	4928STDY7387675	SAMEA5614296	PRJEB22252	GCA_902164105.1	Scaffold	2.83758	38
Enterococcus faecium	Bacteria	Terrabacteria group	Firmicutes	2F7_DIV0583	SAMN04634072	PRJNA313452	GCA_002141255.1	Scaffold	2.74533	38.6
Enterococcus faecium	Bacteria	Terrabacteria group	Firmicutes	1A3_DIV0608	SAMN04634014	PRJNA313452	GCA_002140455.1	Scaffold	2.77168	38.2
Enterococcus faecium	Bacteria	Terrabacteria group	Firmicutes	VET-272	SAMN15957609	PRJNA630475	GCA_014852865.1	Contig	2.91019	37.7
Enterococcus faecium	Bacteria	Terrabacteria group	Firmicutes	H112E	SAMN12082478	PRJNA541552	GCA_006541175.1	Contig	2.65519	38
Enterococcus faecium	Bacteria	Terrabacteria group	Firmicutes	149T	SAMN13155883	PRJNA580369	GCA_009707535.1	Contig	2.94709	37.5
Enterococcus faecium	Bacteria	Terrabacteria group	Firmicutes	VET-279	SAMN15957613	PRJNA630475	GCA_014852815.1	Contig	2.90602	37.6
Enterococcus faecium	Bacteria	Terrabacteria group	Firmicutes	s-6	SAMN15579840	PRJNA647640	GCA_013867835.1	Scaffold	2.61366	38
Enterococcus faecium	Bacteria	Terrabacteria group	Firmicutes	4928STDY7071541	SAMEA104567647	PRJEB22252	GCA_902159305.1	Scaffold	2.85672	38
Enterococcus faecium	Bacteria	Terrabacteria group	Firmicutes	248EA1	SAMN02729169	PRJNA244756	GCA_003320275.1	Scaffold	2.66015	38.1
Enterococcus faecium	Bacteria	Terrabacteria group	Firmicutes	VET-234	SAMN15957581	PRJNA630475	GCA_014853415.1	Contig	2.8521	37.8
Enterococcus faecium	Bacteria	Terrabacteria group	Firmicutes	160AEA1	SAMN02729148	PRJNA244756	GCA_003320075.1	Scaffold	2.81622	38
Enterococcus faecium	Bacteria	Terrabacteria group	Firmicutes	Hp_74-d6	SAMEA23872918	PRJEB18536	GCA_900148655.1	Scaffold	3.71839	37.9
Enterococcus faecium	Bacteria	Terrabacteria group	Firmicutes	1001095IJ_161003_B12	SAMN15532743	PRJNA637878	GCA_015549905.1	Scaffold	2.65064	38.3
Enterococcus faecium	Bacteria	Terrabacteria group	Firmicutes	2D4_DIV0473	SAMN04634030	PRJNA313452	GCA_002140555.1	Scaffold	2.64995	38.3
Enterococcus faecium	Bacteria	Terrabacteria group	Firmicutes	4928STDY7387881	SAMEA4623305	PRJEB22252	GCA_902165865.1	Scaffold	2.50353	38.1
Enterococcus faecium	Bacteria	Terrabacteria group	Firmicutes	6L3-36	SAMN14257481	PRJNA609650	GCA_015230285.1	Contig	2.68662	38
Enterococcus faecium	Bacteria	Terrabacteria group	Firmicutes	P14 CL A35	SAMN10272844	PRJNA273513	GCA_003795805.1	Contig	2.62719	37.9
Enterococcus faecium	Bacteria	Terrabacteria group	Firmicutes	MZF1	SAMN12395167	PRJNA557330	GCA_008079275.1	Contig	2.69168	37.9
Enterococcus faecium	Bacteria	Terrabacteria group	Firmicutes	DUTYH_16120012	SAMN13821811	PRJNA600432	GCA_012063445.1	Scaffold	2.70379	38.1
Enterococcus faecium	Bacteria	Terrabacteria group	Firmicutes	4928STDY7071454	SAMEA104567562	PRJEB22252	GCA_902159225.1	Scaffold	2.77378	38.2
Enterococcus faecium	Bacteria	Terrabacteria group	Firmicutes	VET-262	SAMN15957600	PRJNA630475	GCA_014853065.1	Contig	2.83115	37.8
Enterococcus faecium	Bacteria	Terrabacteria group	Firmicutes	4928STDY7071456	SAMEA104567564	PRJEB22252	GCA_902160645.1	Scaffold	2.8363	38.1
Enterococcus faecium	Bacteria	Terrabacteria group	Firmicutes	4928STDY7071455	SAMEA104567563	PRJEB22252	GCA_902160635.1	Contig	2.78583	38.2
Enterococcus faecium	Bacteria	Terrabacteria group	Firmicutes	4928STDY7071662	SAMEA104567768	PRJEB22252	GCA_902159505.1	Scaffold	2.6835	38.2
Enterococcus faecium	Bacteria	Terrabacteria group	Firmicutes	TW38-3	SAMN08009740	PRJNA417883	GCA_016642395.1	Contig	2.68631	38
Enterococcus faecium	Bacteria	Terrabacteria group	Firmicutes	N5	SAMN14979698	PRJNA634030	GCA_013283735.1	Contig	2.66456	37.9
Enterococcus faecium	Bacteria	Terrabacteria group	Firmicutes	C59	SAMN13155882	PRJNA580369	GCA_009707505.1	Contig	2.72546	37.8
Enterococcus faecium	Bacteria	Terrabacteria group	Firmicutes	cau273	SAMN14987450	PRJNA628015	GCA_013280535.1	Contig	2.57006	38.3
Enterococcus faecium	Bacteria	Terrabacteria group	Firmicutes	NT 04	SAMN16450691	PRJNA669259	GCA_015071015.1	Contig	2.58253	37.9
Enterococcus faecium	Bacteria	Terrabacteria group	Firmicutes	W141	SAMN12082503	PRJNA541552	GCA_006541625.1	Contig	2.76126	38.2
Enterococcus faecium	Bacteria	Terrabacteria group	Firmicutes	276EA1	SAMN02729180	PRJNA244756	GCA_003320325.1	Scaffold	2.65425	37.9
Enterococcus faecium	Bacteria	Terrabacteria group	Firmicutes	9G1_4859	SAMN04633993	PRJNA313452	GCA_002141005.1	Scaffold	2.62242	38.5
Enterococcus faecium	Bacteria	Terrabacteria group	Firmicutes	L-3	SAMN03031299	PRJNA260790	GCA_000787055.1	Scaffold	2.64221	38
Enterococcus faecium	Bacteria	Terrabacteria group	Firmicutes	UAMSEF_26	SAMN10869094	PRJNA520878	GCA_004300545.1	Scaffold	2.66414	37.9
Enterococcus faecium	Bacteria	Terrabacteria group	Firmicutes	825	SAMN07524545	PRJNA398373	GCA_002360185.1	Contig	2.98374	38.1
Enterococcus faecium	Bacteria	Terrabacteria group	Firmicutes	J14	SAMN10744139	PRJNA515210	GCA_004328255.1	Scaffold	2.7801	38
Enterococcus faecium	Bacteria	Terrabacteria group	Firmicutes	J34	SAMN10744143	PRJNA515210	GCA_004328245.1	Scaffold	2.79469	38
Enterococcus faecium	Bacteria	Terrabacteria group	Firmicutes	4928STDY7071419	SAMEA104567527	PRJEB22252	GCA_902159245.1	Contig	2.76463	38.2
Enterococcus faecium	Bacteria	Terrabacteria group	Firmicutes	CICC 21605	SAMN13426601	PRJNA592430	GCA_009735345.1	Scaffold	2.61251	38
Enterococcus faecium	Bacteria	Terrabacteria group	Firmicutes	TW5-2	SAMN08009736	PRJNA417883	GCA_016642505.1	Contig	2.67465	37.9
Enterococcus faecium	Bacteria	Terrabacteria group	Firmicutes	P14 C A21	SAMN10272838	PRJNA273513	GCA_003796885.1	Contig	2.67349	37.8
Enterococcus faecium	Bacteria	Terrabacteria group	Firmicutes	P4 CL A21	SAMN10272837	PRJNA273513	GCA_003797325.1	Contig	2.66643	37.8
Enterococcus faecium	Bacteria	Terrabacteria group	Firmicutes	EP02	SAMN13164044	PRJNA582067	GCA_016758095.1	Contig	2.82714	37.6
Enterococcus faecium	Bacteria	Terrabacteria group	Firmicutes	4928STDY7387797	SAMEA104694436	PRJEB22252	GCA_902165375.1	Scaffold	2.67786	38.2
Enterococcus faecium	Bacteria	Terrabacteria group	Firmicutes	11B10_MSG5005	SAMN04634054	PRJNA313452	GCA_002140255.1	Scaffold	2.75453	38.5
Enterococcus faecium	Bacteria	Terrabacteria group	Firmicutes	GM75	SAMN04090423	PRJNA295857	GCA_001455435.1	Contig	2.88818	38.1
Enterococcus faecium	Bacteria	Terrabacteria group	Firmicutes	TW40-1	SAMN08009742	PRJNA417883	GCA_016642385.1	Contig	2.68877	38
Enterococcus faecium	Bacteria	Terrabacteria group	Firmicutes	4928STDY7387820	SAMEA104694456	PRJEB22252	GCA_902165525.1	Scaffold	2.46698	38.1
Enterococcus faecium	Bacteria	Terrabacteria group	Firmicutes	4928STDY7071356	SAMEA104567466	PRJEB22252	GCA_902158975.1	Scaffold	2.46762	38.1
Enterococcus faecium	Bacteria	Terrabacteria group	Firmicutes	11L2-121	SAMN14257490	PRJNA609650	GCA_015230135.1	Contig	2.76116	38.2
Enterococcus faecium	Bacteria	Terrabacteria group	Firmicutes	VET-275	SAMN15957610	PRJNA630475	GCA_014852855.1	Contig	2.82881	37.8
Enterococcus faecium	Bacteria	Terrabacteria group	Firmicutes	VET-233	SAMN15957580	PRJNA630475	GCA_014854925.1	Contig	2.83737	37.8
Enterococcus faecium	Bacteria	Terrabacteria group	Firmicutes	APC 3837	SAMN10929361	PRJNA521309	GCA_009896605.1	Contig	2.84943	38.1
Enterococcus faecium	Bacteria	Terrabacteria group	Firmicutes	APC 3836	SAMN10929364	PRJNA521309	GCA_009896635.1	Contig	2.84834	38.1
Enterococcus faecium	Bacteria	Terrabacteria group	Firmicutes	APC 3831	SAMN10929357	PRJNA521309	GCA_009896695.1	Contig	2.84357	38.1
Enterococcus faecium	Bacteria	Terrabacteria group	Firmicutes	APC 3832	SAMN10929358	PRJNA521309	GCA_009896765.1	Contig	2.84317	38.1
Enterococcus faecium	Bacteria	Terrabacteria group	Firmicutes	APC 3828	SAMN10929325	PRJNA521309	GCA_009897405.1	Contig	2.84789	38.1
Enterococcus faecium	Bacteria	Terrabacteria group	Firmicutes	APC 3880	SAMN10929316	PRJNA521309	GCA_009897565.1	Contig	2.84627	38.1
Enterococcus faecium	Bacteria	Terrabacteria group	Firmicutes	APC 3826	SAMN10929307	PRJNA521309	GCA_009897725.1	Contig	2.84867	38.1
Enterococcus faecium	Bacteria	Terrabacteria group	Firmicutes	4928STDY7387840	SAMEA104694476	PRJEB22252	GCA_902165765.1	Contig	2.81482	38
Enterococcus faecium	Bacteria	Terrabacteria group	Firmicutes	APC 3835	SAMN10929360	PRJNA521309	GCA_009896685.1	Contig	2.84444	38.1
Enterococcus faecium	Bacteria	Terrabacteria group	Firmicutes	XZ37301	SAMN08009703	PRJNA417883	GCA_016643045.1	Contig	2.59056	37.9
Enterococcus faecium	Bacteria	Terrabacteria group	Firmicutes	P3 C A28	SAMN10272839	PRJNA273513	GCA_003796185.1	Contig	2.62365	38.1
Enterococcus faecium	Bacteria	Terrabacteria group	Firmicutes	P4 C A28	SAMN10272841	PRJNA273513	GCA_003796845.1	Contig	2.70123	38
Enterococcus faecium	Bacteria	Terrabacteria group	Firmicutes	LBB.E81	SAMN14082703	PRJNA605957	GCA_010671845.1	Scaffold	2.7027	38
Enterococcus faecium	Bacteria	Terrabacteria group	Firmicutes	4928STDY7071357	SAMEA104567467	PRJEB22252	GCA_902159035.1	Contig	2.63557	38.2
Enterococcus faecium	Bacteria	Terrabacteria group	Firmicutes	U129_11	SAMN14219276	PRJNA609064	GCA_015208045.1	Contig	2.79437	38
Enterococcus faecium	Bacteria	Terrabacteria group	Firmicutes	M3K31	SAMN03481071	PRJNA280938	GCA_001039515.1	Contig	2.72252	38.1
Enterococcus faecium	Bacteria	Terrabacteria group	Firmicutes	KACC16076	SAMN03610567	PRJNA283249	GCA_001025325.1	Contig	2.71929	38.1
Enterococcus faecium	Bacteria	Terrabacteria group	Firmicutes	SN592	SAMN11980300	PRJNA546230	GCA_006375815.1	Contig	2.81543	38
Enterococcus faecium	Bacteria	Terrabacteria group	Firmicutes	4928STDY7071689	SAMEA4608436	PRJEB22252	GCA_902163255.1	Contig	2.75742	38.2
Enterococcus faecium	Bacteria	Terrabacteria group	Firmicutes	APC 3830	SAMN10929356	PRJNA521309	GCA_009896725.1	Contig	2.8462	38.1
Enterococcus faecium	Bacteria	Terrabacteria group	Firmicutes	APC 3827	SAMN10929309	PRJNA521309	GCA_009897695.1	Contig	2.84612	38.1
Enterococcus faecium	Bacteria	Terrabacteria group	Firmicutes	4928STDY7387886	SAMEA4623310	PRJEB22252	GCA_902165955.1	Scaffold	2.80848	38.1
Enterococcus faecium	Bacteria	Terrabacteria group	Firmicutes	ARL09-409	SAMN09435336	PRJNA476469	GCA_005234835.1	Contig	2.75839	38.1
Enterococcus faecium	Bacteria	Terrabacteria group	Firmicutes	3CIC1	SAMN10984503	PRJNA523601	GCA_017641685.1	Scaffold	2.97582	38.3
Enterococcus faecium	Bacteria	Terrabacteria group	Firmicutes	XJ73-1	SAMN08009720	PRJNA417883	GCA_016642785.1	Contig	2.59179	37.9
Enterococcus faecium	Bacteria	Terrabacteria group	Firmicutes	P18 C A28	SAMN10272804	PRJNA273513	GCA_003796765.1	Contig	2.55282	38.2
Enterococcus faecium	Bacteria	Terrabacteria group	Firmicutes	SP15	SAMN10256447	PRJNA497424	GCA_004101305.1	Contig	2.78303	38.1
Enterococcus faecium	Bacteria	Terrabacteria group	Firmicutes	XJ1306	SAMN08009726	PRJNA417883	GCA_016642705.1	Contig	2.76078	38
Enterococcus faecium	Bacteria	Terrabacteria group	Firmicutes	4928STDY7071453	SAMEA104567561	PRJEB22252	GCA_902159235.1	Contig	2.8359	38.1
Enterococcus faecium	Bacteria	Terrabacteria group	Firmicutes	1B3_DIV609	SAMN04634041	PRJNA313452	GCA_002140475.1	Scaffold	2.74151	38.3
Enterococcus faecium	Bacteria	Terrabacteria group	Firmicutes	11F4_DIV0686	SAMN04634035	PRJNA313452	GCA_002140385.1	Scaffold	3.04524	38.7
Enterococcus faecium	Bacteria	Terrabacteria group	Firmicutes	H134E	SAMN12082479	PRJNA541552	GCA_006541535.1	Contig	2.50791	38.1
Enterococcus faecium	Bacteria	Terrabacteria group	Firmicutes	BIO4598	SAMN14848234	PRJNA574342	GCA_013249095.1	Contig	2.67229	38.2
Enterococcus faecium	Bacteria	Terrabacteria group	Firmicutes	VET-287	SAMN15957617	PRJNA630475	GCA_014852665.1	Contig	2.61606	38
Enterococcus faecium	Bacteria	Terrabacteria group	Firmicutes	VET-209	SAMN15957577	PRJNA630475	GCA_014853485.1	Contig	3.27469	37.8
Enterococcus faecium	Bacteria	Terrabacteria group	Firmicutes	BIOML-A3	SAMN11945446	PRJNA544527	GCA_009891505.1	Contig	2.66642	38.2
Enterococcus faecium	Bacteria	Terrabacteria group	Firmicutes	L5-A	SAMN10744160	PRJNA515210	GCA_004099785.1	Scaffold	2.77096	38.1
Enterococcus faecium	Bacteria	Terrabacteria group	Firmicutes	cau274	SAMN14987456	PRJNA627823	GCA_013280545.1	Contig	2.68109	38.1
Enterococcus faecium	Bacteria	Terrabacteria group	Firmicutes	164306	SAMN11980290	PRJNA546230	GCA_006375995.1	Contig	2.43784	38.1
Enterococcus faecium	Bacteria	Terrabacteria group	Firmicutes	Hp_22-12	SAMEA18413668	PRJEB18432	GCA_900143455.1	Scaffold	2.69017	38.3
Enterococcus faecium	Bacteria	Terrabacteria group	Firmicutes	Hp_22-12	SAMEA23866168	PRJEB18536	GCA_900148705.1	Scaffold	2.69017	38.3
Enterococcus faecium	Bacteria	Terrabacteria group	Firmicutes	10L1-121	SAMN14257489	PRJNA609650	GCA_015230195.1	Contig	2.55889	38.1
Enterococcus faecium	Bacteria	Terrabacteria group	Firmicutes	4928STDY7387877	SAMEA4623301	PRJEB22252	GCA_902165855.1	Scaffold	2.8069	38.1
Enterococcus faecium	Bacteria	Terrabacteria group	Firmicutes	4928STDY7071623	SAMEA104567728	PRJEB22252	GCA_902161985.1	Contig	2.77092	38.2
Enterococcus faecium	Bacteria	Terrabacteria group	Firmicutes	KACC16097	SAMN03610569	PRJNA283249	GCA_001025375.1	Contig	2.63069	38.2
Enterococcus faecium	Bacteria	Terrabacteria group	Firmicutes	BSD2780061687b_171204_D8	SAMN15533025	PRJNA637878	GCA_015549475.1	Scaffold	2.73078	38.1
Enterococcus faecium	Bacteria	Terrabacteria group	Firmicutes	1001283B150225_161107_B9	SAMN15532827	PRJNA637878	GCA_015549165.1	Scaffold	2.70653	38.2
Enterococcus faecium	Bacteria	Terrabacteria group	Firmicutes	J19	SAMN08103373	PRJNA420024	GCA_002803675.1	Scaffold	2.7779	38
Enterococcus faecium	Bacteria	Terrabacteria group	Firmicutes	4928STDY7071758	SAMEA4608504	PRJEB22252	GCA_902164005.1	Scaffold	2.72105	38.2
Enterococcus faecium	Bacteria	Terrabacteria group	Firmicutes	10B2_DIV0370	SAMN04634052	PRJNA313452	GCA_002140215.1	Scaffold	2.76682	38.4
Enterococcus faecium	Bacteria	Terrabacteria group	Firmicutes	VET-264	SAMN15957602	PRJNA630475	GCA_014852975.1	Contig	2.70426	37.8
Enterococcus faecium	Bacteria	Terrabacteria group	Firmicutes	Hp_24-3	SAMN07728627	PRJNA412824	GCA_002631245.1	Contig	2888	37.7
Enterococcus faecium	Bacteria	Terrabacteria group	Firmicutes	9RL2-57	SAMN14257487	PRJNA609650	GCA_015230205.1	Contig	2.83262	38
Enterococcus faecium	Bacteria	Terrabacteria group	Firmicutes	Hp_24-3	SAMEA18417418	PRJEB18432	GCA_900143345.1	Scaffold	2.9137	37.7
Enterococcus faecium	Bacteria	Terrabacteria group	Firmicutes	Hp_24-3	SAMEA23869918	PRJEB18536	GCA_900148565.1	Scaffold	2.9137	37.7
Enterococcus faecium	Bacteria	Terrabacteria group	Firmicutes	B466	SAMN11025820	PRJNA524668	GCA_009734645.1	Contig	2.55341	38.1
Enterococcus faecium	Bacteria	Terrabacteria group	Firmicutes	4928STDY7071621	SAMEA104567726	PRJEB22252	GCA_902162005.1	Scaffold	2.79489	38.2
Enterococcus faecium	Bacteria	Terrabacteria group	Firmicutes	4928STDY7071620	SAMEA104567725	PRJEB22252	GCA_902161965.1	Scaffold	2.76296	38.2
Enterococcus faecium	Bacteria	Terrabacteria group	Firmicutes	APC 3833	SAMN10929359	PRJNA521309	GCA_009896715.1	Contig	2.84601	38.1
Enterococcus faecium	Bacteria	Terrabacteria group	Firmicutes	MZF2	SAMN12395168	PRJNA557330	GCA_008079215.1	Contig	2.53254	38.1
Enterococcus faecium	Bacteria	Terrabacteria group	Firmicutes	JB00008	SAMN07459824	PRJNA397504	GCA_002591965.2	Scaffold	2.84729	38
Enterococcus faecium	Bacteria	Terrabacteria group	Firmicutes	EFD 1	SAMN14292003	PRJNA610295	GCA_011174695.1	Scaffold	2618	38
Enterococcus faecium	Bacteria	Terrabacteria group	Firmicutes	70-36-8	SAMN03069319	PRJNA261133	GCA_000767365.1	Scaffold	2.71671	37.7
Enterococcus faecium	Bacteria	Terrabacteria group	Firmicutes	7L3-69	SAMN14257483	PRJNA609650	GCA_015230235.1	Contig	2.66827	37.9
Enterococcus faecium	Bacteria	Terrabacteria group	Firmicutes	VET-281	SAMN15957614	PRJNA630475	GCA_014852755.1	Contig	2.60711	37.8
Enterococcus faecium	Bacteria	Terrabacteria group	Firmicutes	11F9_MSG5001	SAMN04634038	PRJNA313452	GCA_002141115.1	Scaffold	2.68576	38.5
Enterococcus faecium	Bacteria	Terrabacteria group	Firmicutes	SCPM-O-B-8400 (ME80/PQL)	SAMN14600451	PRJNA269675	GCA_012935425.1	Contig	2.78026	38
Enterococcus faecium	Bacteria	Terrabacteria group	Firmicutes	1001283B150217_161031_D11	SAMN15533004	PRJNA637878	GCA_015669035.1	Scaffold	2.64052	38.3
Enterococcus faecium	Bacteria	Terrabacteria group	Firmicutes	1001713B170214_170313_A5	SAMN15533115	PRJNA637878	GCA_015670515.1	Scaffold	2.81652	38.2
Enterococcus faecium	Bacteria	Terrabacteria group	Firmicutes	4928STDY7071457	SAMEA104567565	PRJEB22252	GCA_902160705.1	Scaffold	2.83144	38.1
Enterococcus faecium	Bacteria	Terrabacteria group	Firmicutes	TW41-4	SAMN08009744	PRJNA417883	GCA_016642305.1	Contig	2.68686	38
Enterococcus faecium	Bacteria	Terrabacteria group	Firmicutes	TW37-4	SAMN08009739	PRJNA417883	GCA_016642465.1	Contig	2.68345	38
Enterococcus faecium	Bacteria	Terrabacteria group	Firmicutes	W148	SAMN12082504	PRJNA541552	GCA_006541485.1	Contig	2.75866	38.2
Enterococcus faecium	Bacteria	Terrabacteria group	Firmicutes	Sw253	SAMN12794468	PRJNA572571	GCA_008725785.1	Contig	2.54512	38.1
Enterococcus faecium	Bacteria	Terrabacteria group	Firmicutes	1001713B170214_170313_C3	SAMN15532536	PRJNA637878	GCA_015552915.1	Contig	2.84349	38
Enterococcus faecium	Bacteria	Terrabacteria group	Firmicutes	D	SAMN04902338	PRJNA319060	GCA_002006745.1	Scaffold	2.77223	37.9
Enterococcus faecium	Bacteria	Terrabacteria group	Firmicutes	Hp_23-14	SAMN07728629	PRJNA412824	GCA_002631325.1	Contig	2.67697	38.1
Enterococcus faecium	Bacteria	Terrabacteria group	Firmicutes	8D1-48	SAMN14257484	PRJNA609650	GCA_015230275.1	Contig	2.56417	37.9
Enterococcus faecium	Bacteria	Terrabacteria group	Firmicutes	HUM-568	SAMN15957561	PRJNA630475	GCA_014853835.1	Contig	2.5028	38.1
Enterococcus faecium	Bacteria	Terrabacteria group	Firmicutes	4928STDY7071412	SAMEA104567521	PRJEB22252	GCA_902160305.1	Contig	2.6081	38
Enterococcus faecium	Bacteria	Terrabacteria group	Firmicutes	Sw348	SAMN12794472	PRJNA572571	GCA_008725685.1	Contig	2.53259	38.1
Enterococcus faecium	Bacteria	Terrabacteria group	Firmicutes	Sw342	SAMN12794471	PRJNA572571	GCA_008725705.1	Contig	2.54725	38.1
Enterococcus faecium	Bacteria	Terrabacteria group	Firmicutes	Sw292	SAMN12794470	PRJNA572571	GCA_008725745.1	Contig	2.54585	38.1
Enterococcus faecium	Bacteria	Terrabacteria group	Firmicutes	SW245	SAMN12794467	PRJNA572571	GCA_008725775.1	Contig	2.50962	38.1
Enterococcus faecium	Bacteria	Terrabacteria group	Firmicutes	9H1_DIV04860	SAMN04634026	PRJNA313452	GCA_002141035.1	Scaffold	2.66502	38.4
Enterococcus faecium	Bacteria	Terrabacteria group	Firmicutes	E86	SAMN10962865	PRJNA523033	GCA_004923245.1	Contig	2.68883	38.1
Enterococcus faecium	Bacteria	Terrabacteria group	Firmicutes	XJ24308	SAMN08009724	PRJNA417883	GCA_016642715.1	Contig	2.5178	38.1
Enterococcus faecium	Bacteria	Terrabacteria group	Firmicutes	Hp_7-8	SAMN07728626	PRJNA412824	GCA_002631225.1	Contig	2.89126	38.2
Enterococcus faecium	Bacteria	Terrabacteria group	Firmicutes	Hp_7-8	SAMEA18410668	PRJEB18432	GCA_900143385.1	Scaffold	2.92187	38.2
Enterococcus faecium	Bacteria	Terrabacteria group	Firmicutes	Hp_7-8	SAMEA23863168	PRJEB18536	GCA_900148725.1	Scaffold	2.92187	38.2
Enterococcus faecium	Bacteria	Terrabacteria group	Firmicutes	XZ2302	SAMN08009701	PRJNA417883	GCA_016643075.1	Contig	2.59097	37.9
Enterococcus faecium	Bacteria	Terrabacteria group	Firmicutes	4928STDY7387731	SAMEA104694368	PRJEB22252	GCA_902164525.1	Scaffold	2.75962	38.2
Enterococcus faecium	Bacteria	Terrabacteria group	Firmicutes	C603	SAMN11980282	PRJNA546230	GCA_006376115.1	Contig	2.78665	38.1
Enterococcus faecium	Bacteria	Terrabacteria group	Firmicutes	J1101437_171009_F7	SAMN15533131	PRJNA637878	GCA_015669235.1	Scaffold	2.74631	38.2
Enterococcus faecium	Bacteria	Terrabacteria group	Firmicutes	11F9_MSG5001_a	SAMN04634055	PRJNA313452	GCA_002140415.1	Scaffold	2.66276	38.7
Enterococcus faecium	Bacteria	Terrabacteria group	Firmicutes	10B2-36	SAMN14257488	PRJNA609650	GCA_015230165.1	Contig	2.68101	38
Enterococcus faecium	Bacteria	Terrabacteria group	Firmicutes	CVM N59613F	SAMN07982041	PRJNA292669	GCA_002944735.1	Contig	2.70808	38.2
Enterococcus faecium	Bacteria	Terrabacteria group	Firmicutes	97-6_S5	SAMN06133058	PRJNA357096	GCA_001990565.1	Scaffold	2.56418	38.1
Enterococcus faecium	Bacteria	Terrabacteria group	Firmicutes	BSD2780061688_150302_E8	SAMN15532987	PRJNA637878	GCA_015547065.1	Contig	2.87207	38
Enterococcus faecium	Bacteria	Terrabacteria group	Firmicutes	VET-244	SAMN15957588	PRJNA630475	GCA_014853305.1	Contig	2.63465	37.9
Enterococcus faecium	Bacteria	Terrabacteria group	Firmicutes	MZF4	SAMN12395170	PRJNA557330	GCA_008079205.1	Contig	2.65108	38
Enterococcus faecium	Bacteria	Terrabacteria group	Firmicutes	1001271B_151109_G9	SAMN15532433	PRJNA637878	GCA_015552705.1	Scaffold	2.6495	38.3
Enterococcus faecium	Bacteria	Terrabacteria group	Firmicutes	TW45-1	SAMN08009747	PRJNA417883	GCA_016642245.1	Contig	2.68552	38
Enterococcus faecium	Bacteria	Terrabacteria group	Firmicutes	VE40C2	SAMN11980283	PRJNA546230	GCA_006376095.1	Contig	2.68184	37.9
Enterococcus faecium	Bacteria	Terrabacteria group	Firmicutes	KACC16100	SAMN03610570	PRJNA283249	GCA_001025385.1	Contig	2.83707	38
Enterococcus faecium	Bacteria	Terrabacteria group	Firmicutes	ENV-120	SAMN15957545	PRJNA630475	GCA_014855125.1	Contig	2.70286	38.2
Enterococcus faecium	Bacteria	Terrabacteria group	Firmicutes	KACC16106	SAMN03610571	PRJNA283249	GCA_001025405.1	Contig	2.67365	38
Enterococcus faecium	Bacteria	Terrabacteria group	Firmicutes	IIFCSG-B5	SAMN15662409	PRJNA645454	GCA_014050505.1	Contig	2.82024	38
Enterococcus faecium	Bacteria	Terrabacteria group	Firmicutes	CVM N59947F	SAMN07982064	PRJNA292669	GCA_002944975.1	Contig	2.79881	38.1
Enterococcus faecium	Bacteria	Terrabacteria group	Firmicutes	TW41-2	SAMN08009743	PRJNA417883	GCA_016642315.1	Contig	2.68752	38
Enterococcus faecium	Bacteria	Terrabacteria group	Firmicutes	1001271B_151109_G2	SAMN15532888	PRJNA637878	GCA_015550935.1	Scaffold	2.72875	38.2
Enterococcus faecium	Bacteria	Terrabacteria group	Firmicutes	TW43-1	SAMN08009746	PRJNA417883	GCA_016642255.1	Contig	2.68746	38
Enterococcus faecium	Bacteria	Terrabacteria group	Firmicutes	KACC15700	SAMN03610563	PRJNA283249	GCA_001025255.1	Contig	2.85205	38
Enterococcus faecium	Bacteria	Terrabacteria group	Firmicutes	TR10-27	SAMN11980275	PRJNA546230	GCA_006376275.1	Contig	2.75743	38.2
Enterococcus faecium	Bacteria	Terrabacteria group	Firmicutes	Hp_6-10	SAMN07728625	PRJNA412824	GCA_002631335.1	Contig	2.71404	38.1
Enterococcus faecium	Bacteria	Terrabacteria group	Firmicutes	CVM N60519F	SAMN07982100	PRJNA292669	GCA_002945145.1	Contig	2.63705	37.9
Enterococcus faecium	Bacteria	Terrabacteria group	Firmicutes	CICC 20430	SAMN13426598	PRJNA592428	GCA_009735525.1	Scaffold	2.56563	38
Enterococcus faecium	Bacteria	Terrabacteria group	Firmicutes	CICYT-205	SAMN03120290	PRJNA264198	GCA_001622975.1	Scaffold	2.62747	38
Enterococcus faecium	Bacteria	Terrabacteria group	Firmicutes	L20-B	SAMN10744151	PRJNA515210	GCA_004099895.1	Scaffold	2.78137	38
Enterococcus faecium	Bacteria	Terrabacteria group	Firmicutes	CVM N55279	SAMN07981990	PRJNA292665	GCA_002947365.1	Contig	2.8722	38
Enterococcus faecium	Bacteria	Terrabacteria group	Firmicutes	ENV-324	SAMN15957551	PRJNA630475	GCA_014855055.1	Contig	2.70437	38
Enterococcus faecium	Bacteria	Terrabacteria group	Firmicutes	Efm33s	SAMN11980286	PRJNA546230	GCA_006376105.1	Contig	2.60764	38.1
Enterococcus faecium	Bacteria	Terrabacteria group	Firmicutes	342T	SAMN11980299	PRJNA546230	GCA_006375785.1	Contig	2.59831	38
Enterococcus faecium	Bacteria	Terrabacteria group	Firmicutes	361T	SAMN11980276	PRJNA546230	GCA_006376295.1	Contig	2.59888	38
Enterococcus faecium	Bacteria	Terrabacteria group	Firmicutes	E1298	SAMN10182658	PRJNA494878	GCA_003713175.1	Contig	2.89707	37.8
Enterococcus faecium	Bacteria	Terrabacteria group	Firmicutes	TR68-31	SAMN11980308	PRJNA546230	GCA_006375685.1	Contig	2.47951	38.1
Enterococcus faecium	Bacteria	Terrabacteria group	Firmicutes	9B11__DIV0348	SAMN04634086	PRJNA313452	GCA_002140955.1	Scaffold	2.90999	38.3
Enterococcus faecium	Bacteria	Terrabacteria group	Firmicutes	C329	SAMN11025818	PRJNA524668	GCA_009734655.1	Contig	2.48063	38.1
Enterococcus faecium	Bacteria	Terrabacteria group	Firmicutes	R4E	SAMN12082494	PRJNA541552	GCA_006541685.1	Contig	2.73843	38.2
Enterococcus faecium	Bacteria	Terrabacteria group	Firmicutes	TW5-3	SAMN08009737	PRJNA417883	GCA_016642525.1	Contig	2.6715	37.9
Enterococcus faecium	Bacteria	Terrabacteria group	Firmicutes	8S3	SAMN07739337	PRJNA413302	GCA_003862415.1	Contig	2.80828	38.2
Enterococcus faecium	Bacteria	Terrabacteria group	Firmicutes	1970-08-02	SAMN03072880	PRJNA261384	GCA_000804415.1	Scaffold	2.49109	38.1
Enterococcus faecium	Bacteria	Terrabacteria group	Firmicutes	GV-3	SAMN11281796	PRJNA529699	GCA_009659845.1	Scaffold	2.58919	38.1
Enterococcus faecium	Bacteria	Terrabacteria group	Firmicutes	L-X	SAMN03031339	PRJNA260816	GCA_000787065.1	Contig	2.70994	38.3
Enterococcus faecium	Bacteria	Terrabacteria group	Firmicutes	17OM39	SAMN04784847	PRJNA318315	GCA_001652715.1	Contig	2.8402	38.1
Enterococcus faecium	Bacteria	Terrabacteria group	Firmicutes	CVM N59559F	SAMN07982030	PRJNA292669	GCA_002945575.1	Contig	2.7263	38.2
Enterococcus faecium	Bacteria	Terrabacteria group	Firmicutes	CVM N52656	SAMN07981913	PRJNA292665	GCA_002946855.1	Contig	2.63377	38.3
Enterococcus faecium	Bacteria	Terrabacteria group	Firmicutes	XJ49307	SAMN08009733	PRJNA417883	GCA_016642595.1	Contig	2.5175	38.1
Enterococcus faecium	Bacteria	Terrabacteria group	Firmicutes	GE1	SAMN05006671	PRJNA321919	GCA_001858405.1	Contig	2.44352	38.3
Enterococcus faecium	Bacteria	Terrabacteria group	Firmicutes	R10	SAMN11980307	PRJNA546230	GCA_006375675.1	Contig	2.64496	38.2
Enterococcus faecium	Bacteria	Terrabacteria group	Firmicutes	E21_6	SAMN14219264	PRJNA609064	GCA_015208175.1	Contig	2.54299	38.1
Enterococcus faecium	Bacteria	Terrabacteria group	Firmicutes	Sw290	SAMN12794469	PRJNA572571	GCA_008725735.1	Contig	2.51058	38.1
Enterococcus faecium	Bacteria	Terrabacteria group	Firmicutes	KACC 15689	SAMN03480650	PRJNA280914	GCA_001025265.1	Contig	2.82423	38
Enterococcus faecium	Bacteria	Terrabacteria group	Firmicutes	KACC15960	SAMN03610565	PRJNA283249	GCA_001025245.1	Contig	2.69223	38.1
Enterococcus faecium	Bacteria	Terrabacteria group	Firmicutes	P17 C A14	SAMN10272787	PRJNA273513	GCA_003797435.1	Contig	2.53489	37.9
Enterococcus faecium	Bacteria	Terrabacteria group	Firmicutes	TW37-3	SAMN08009738	PRJNA417883	GCA_016642485.1	Contig	2.6852	38
Enterococcus faecium	Bacteria	Terrabacteria group	Firmicutes	CVM N59653F	SAMN07982044	PRJNA292669	GCA_002944125.1	Contig	2.83025	38.1
Enterococcus faecium	Bacteria	Terrabacteria group	Firmicutes	MZF5	SAMN12395171	PRJNA557330	GCA_008079185.1	Contig	2.63944	38.1
Enterococcus faecium	Bacteria	Terrabacteria group	Firmicutes	A201R2B0	SAMN07985444	PRJNA417366	GCA_003933355.1	Scaffold	2.44961	38.3
Enterococcus faecium	Bacteria	Terrabacteria group	Firmicutes	CVM N59439F	SAMN07982005	PRJNA292669	GCA_002946115.1	Contig	2.53118	38.1
Enterococcus faecium	Bacteria	Terrabacteria group	Firmicutes	J16	SAMN10744140	PRJNA515210	GCA_004328385.1	Scaffold	2.7767	38
Enterococcus faecium	Bacteria	Terrabacteria group	Firmicutes	Efm11s	SAMN11980285	PRJNA546230	GCA_006376075.1	Contig	2.83881	37.7
Enterococcus faecium	Bacteria	Terrabacteria group	Firmicutes	1001254J_160919_F10	SAMN15533216	PRJNA637878	GCA_015554345.1	Scaffold	2.60284	38.1
Enterococcus faecium	Bacteria	Terrabacteria group	Firmicutes	CVM N60365F	SAMN07982092	PRJNA292669	GCA_002945455.1	Contig	2.79084	37.6
Enterococcus faecium	Bacteria	Terrabacteria group	Firmicutes	4928STDY7387787	SAMEA104694426	PRJEB22252	GCA_902165155.1	Scaffold	2.75475	38.2
Enterococcus faecium	Bacteria	Terrabacteria group	Firmicutes	1_Efcm_CA-NL	SAMN06111311	PRJNA352198	GCA_002442445.1	Scaffold	2.52864	38.1
Enterococcus faecium	Bacteria	Terrabacteria group	Firmicutes	TCGEHPH2.1	SAMN05006670	PRJNA321918	GCA_001858385.1	Contig	2.58684	38
Enterococcus faecium	Bacteria	Terrabacteria group	Firmicutes	KRESVRE0004	SAMN09836111	PRJNA486083	GCA_003408985.1	Contig	2.94333	37.9
Enterococcus faecium	Bacteria	Terrabacteria group	Firmicutes	XZ45301	SAMN08009705	PRJNA417883	GCA_016643025.1	Contig	2.59059	37.9
Enterococcus faecium	Bacteria	Terrabacteria group	Firmicutes	TW42-3	SAMN08009745	PRJNA417883	GCA_016642335.1	Contig	2.68759	38
Enterococcus faecium	Bacteria	Terrabacteria group	Firmicutes	TW39-2	SAMN08009741	PRJNA417883	GCA_016642425.1	Contig	2.68518	38
Enterococcus faecium	Bacteria	Terrabacteria group	Firmicutes	10E8_DIV0421	SAMN04634044	PRJNA313452	GCA_002174435.1	Scaffold	2.74476	38.6
Enterococcus faecium	Bacteria	Terrabacteria group	Firmicutes	F1129F 09	SAMN05735021	PRJNA342049	GCA_002077585.1	Contig	2.7836	37.9
Enterococcus faecium	Bacteria	Terrabacteria group	Firmicutes	J43	SAMN10744144	PRJNA515210	GCA_004332275.1	Scaffold	2.7843	38
Enterococcus faecium	Bacteria	Terrabacteria group	Firmicutes	KACC15962	SAMN03610566	PRJNA283249	GCA_001025315.1	Contig	2.71958	38.2
Enterococcus faecium	Bacteria	Terrabacteria group	Firmicutes	1970-07-08	SAMN03068950	PRJNA261110	GCA_000767345.1	Scaffold	2.47604	38
Enterococcus faecium	Bacteria	Terrabacteria group	Firmicutes	KRESVSE0001	SAMN09836113	PRJNA486083	GCA_003409035.1	Contig	2.87626	37.7
Enterococcus faecium	Bacteria	Terrabacteria group	Firmicutes	A5.1A	SAMN11980304	PRJNA546230	GCA_006381655.1	Contig	2.63807	37.9
Enterococcus faecium	Bacteria	Terrabacteria group	Firmicutes	CVM N60417F	SAMN07982094	PRJNA292669	GCA_002945395.1	Contig	2.65917	38.1
Enterococcus faecium	Bacteria	Terrabacteria group	Firmicutes	EF_541	SAMN10823999	PRJNA517335	GCA_004152365.1	Scaffold	2.75472	37.9
Enterococcus faecium	Bacteria	Terrabacteria group	Firmicutes	Hp_5-7	SAMN07728623	PRJNA412824	GCA_002631725.1	Contig	3.08637	38
Enterococcus faecium	Bacteria	Terrabacteria group	Firmicutes	GL3	SAMN03996886	PRJNA293084	GCA_001277795.1	Contig	2.42409	38.1
Enterococcus faecium	Bacteria	Terrabacteria group	Firmicutes	10G4_DIV0391	SAMN04634046	PRJNA313452	GCA_002141075.1	Scaffold	2.83462	38.2
Enterococcus faecium	Bacteria	Terrabacteria group	Firmicutes	VREN3293	SAMEA3893636	PRJEB12937	GCA_900179445.1	Scaffold	3.11939	37.5
Enterococcus faecium	Bacteria	Terrabacteria group	Firmicutes	XJ11301	SAMN08009723	PRJNA417883	GCA_016642695.1	Contig	2.75489	37.9
Enterococcus faecium	Bacteria	Terrabacteria group	Firmicutes	ARL08-477	SAMN09435320	PRJNA476469	GCA_005235075.1	Scaffold	2.71712	38
Enterococcus faecium	Bacteria	Terrabacteria group	Firmicutes	VREN3206	SAMEA3916196	PRJEB13191	GCA_900180245.1	Scaffold	3.1205	37.5
Enterococcus faecium	Bacteria	Terrabacteria group	Firmicutes	A206R2B0	SAMN07985443	PRJNA417366	GCA_003933425.1	Scaffold	2.82727	38
Enterococcus faecium	Bacteria	Terrabacteria group	Firmicutes	ICIS 18	SAMN11523828	PRJNA540195	GCA_007625025.1	Scaffold	2.7331	37.9
Enterococcus faecium	Bacteria	Terrabacteria group	Firmicutes	KMB_624	SAMN09398956	PRJNA474823	GCA_003346195.1	Contig	2.89181	38.2
Enterococcus faecium	Bacteria	Terrabacteria group	Firmicutes	Efm28s	SAMN11980284	PRJNA546230	GCA_006376145.1	Contig	2.70829	37.9
Enterococcus faecium	Bacteria	Terrabacteria group	Firmicutes	VREN3203	SAMEA3893618	PRJEB12937	GCA_900178645.1	Scaffold	3.11863	37.5
Enterococcus faecium	Bacteria	Terrabacteria group	Firmicutes	VREN3290	SAMEA3893633	PRJEB12937	GCA_900179385.1	Scaffold	3.06045	37.6
Enterococcus faecium	Bacteria	Terrabacteria group	Firmicutes	A209R1B0C1	SAMN07985446	PRJNA417366	GCA_003933435.1	Scaffold	2.45073	38.2
Enterococcus faecium	Bacteria	Terrabacteria group	Firmicutes	VREN3294	SAMEA3894145	PRJEB12937	GCA_900180205.1	Scaffold	3.11178	37.5
Enterococcus faecium	Bacteria	Terrabacteria group	Firmicutes	VREN3306	SAMEA3893641	PRJEB12937	GCA_900179175.1	Scaffold	3.08066	37.5
Enterococcus faecium	Bacteria	Terrabacteria group	Firmicutes	CVM N55299	SAMN07981992	PRJNA292665	GCA_002947335.1	Contig	2.72604	37.8
Enterococcus faecium	Bacteria	Terrabacteria group	Firmicutes	Ru26-3	SAMN08009710	PRJNA417883	GCA_016642985.1	Contig	2.62451	38
Enterococcus faecium	Bacteria	Terrabacteria group	Firmicutes	CVM N59943F	SAMN07982063	PRJNA292669	GCA_002945095.1	Contig	2.69019	38.2
Enterococcus faecium	Bacteria	Terrabacteria group	Firmicutes	YM46-4	SAMN08009751	PRJNA417883	GCA_016642165.1	Contig	2.59702	38
Enterococcus faecium	Bacteria	Terrabacteria group	Firmicutes	XJ60309	SAMN08009734	PRJNA417883	GCA_016642565.1	Contig	2.68629	38.1
Enterococcus faecium	Bacteria	Terrabacteria group	Firmicutes	ELS7-2	SAMN08009715	PRJNA417883	GCA_016642905.1	Contig	2.68034	38.1
Enterococcus faecium	Bacteria	Terrabacteria group	Firmicutes	97-19_S17	SAMN06133056	PRJNA357096	GCA_001990575.1	Scaffold	2.71874	37.9
Enterococcus faecium	Bacteria	Terrabacteria group	Firmicutes	CVM N53533	SAMN07981939	PRJNA292665	GCA_002949135.1	Contig	2.73985	37.9
Enterococcus faecium	Bacteria	Terrabacteria group	Firmicutes	7A2-40	SAMN14257482	PRJNA609650	GCA_015230335.1	Contig	2.56821	38
Enterococcus faecium	Bacteria	Terrabacteria group	Firmicutes	VRE-1403299	SAMN04270956	PRJNA301929	GCA_001547045.1	Contig	3.13108	37.7
Enterococcus faecium	Bacteria	Terrabacteria group	Firmicutes	KACC15711	SAMN03610564	PRJNA283249	GCA_001025435.1	Contig	2.78143	38
Enterococcus faecium	Bacteria	Terrabacteria group	Firmicutes	437T	SAMN11980279	PRJNA546230	GCA_006376215.1	Contig	3.00603	37.8
Enterococcus faecium	Bacteria	Terrabacteria group	Firmicutes	KACC16093	SAMN03610568	PRJNA283249	GCA_001025335.1	Contig	2.58528	38.1
Enterococcus faecium	Bacteria	Terrabacteria group	Firmicutes	VREN1872	SAMEA3893494	PRJEB12937	GCA_900180035.1	Scaffold	3.15817	37.4
Enterococcus faecium	Bacteria	Terrabacteria group	Firmicutes	VREN3202	SAMEA3893617	PRJEB12937	GCA_900178635.1	Scaffold	3.11812	37.5
Enterococcus faecium	Bacteria	Terrabacteria group	Firmicutes	VRE 51	SAMN14073423	PRJNA605642	GCA_014325645.1	Contig	2.96668	37.7
Enterococcus faecium	Bacteria	Terrabacteria group	Firmicutes	CVM N55072	SAMN07981978	PRJNA292665	GCA_002948795.1	Contig	2.82014	37.4
Enterococcus faecium	Bacteria	Terrabacteria group	Firmicutes	Hp_21-21	SAMEA18412168	PRJEB18432	GCA_900143355.1	Scaffold	2.82715	38.1
Enterococcus faecium	Bacteria	Terrabacteria group	Firmicutes	Hp_21-21	SAMEA23864668	PRJEB18536	GCA_900148665.1	Scaffold	2.82715	38.1
Enterococcus faecium	Bacteria	Terrabacteria group	Firmicutes	J27	SAMN10744142	PRJNA515210	GCA_004328225.1	Scaffold	2.77795	38.1
Enterococcus faecium	Bacteria	Terrabacteria group	Firmicutes	VREN1873	SAMEA3893496	PRJEB12937	GCA_900179975.1	Scaffold	3.13192	37.5
Enterococcus faecium	Bacteria	Terrabacteria group	Firmicutes	XJ46301	SAMN08009731	PRJNA417883	GCA_016642605.1	Contig	2.68465	38
Enterococcus faecium	Bacteria	Terrabacteria group	Firmicutes	ELSA14-1	SAMN08009716	PRJNA417883	GCA_016642805.1	Contig	2.70114	38
Enterococcus faecium	Bacteria	Terrabacteria group	Firmicutes	ARL08-46	SAMN09435319	PRJNA476469	GCA_005234315.1	Contig	2.91103	37.8
Enterococcus faecium	Bacteria	Terrabacteria group	Firmicutes	ARL08-39	SAMN09435314	PRJNA476469	GCA_005234325.1	Contig	2.90628	37.8
Enterococcus faecium	Bacteria	Terrabacteria group	Firmicutes	ARL08-35	SAMN09435313	PRJNA476469	GCA_005234345.1	Contig	2.91123	37.8
Enterococcus faecium	Bacteria	Terrabacteria group	Firmicutes	ARL07-1169	SAMN09435285	PRJNA476469	GCA_005234495.1	Contig	2.92222	37.8
Enterococcus faecium	Bacteria	Terrabacteria group	Firmicutes	ARL08-43	SAMN09435318	PRJNA476469	GCA_005235115.1	Contig	2.9056	37.8
Enterococcus faecium	Bacteria	Terrabacteria group	Firmicutes	ARL07-973	SAMN09435296	PRJNA476469	GCA_005235495.1	Contig	2.92536	37.8
Enterococcus faecium	Bacteria	Terrabacteria group	Firmicutes	ARL07-1205	SAMN09435288	PRJNA476469	GCA_005235635.1	Scaffold	2.92579	37.8
Enterococcus faecium	Bacteria	Terrabacteria group	Firmicutes	ARL07-1198	SAMN09435287	PRJNA476469	GCA_005235645.1	Scaffold	2.92326	37.8
Enterococcus faecium	Bacteria	Terrabacteria group	Firmicutes	ARL07-1195	SAMN09435286	PRJNA476469	GCA_005235655.1	Contig	2.92476	37.8
Enterococcus faecium	Bacteria	Terrabacteria group	Firmicutes	ARL07-1166	SAMN09435284	PRJNA476469	GCA_005235665.1	Scaffold	2.9239	37.8
Enterococcus faecium	Bacteria	Terrabacteria group	Firmicutes	ARL07-1139	SAMN09435282	PRJNA476469	GCA_005235685.1	Scaffold	2.92405	37.8
Enterococcus faecium	Bacteria	Terrabacteria group	Firmicutes	ARL07-1328	SAMN09435291	PRJNA476469	GCA_005287905.1	Contig	2.92278	37.8
Enterococcus faecium	Bacteria	Terrabacteria group	Firmicutes	CVM N54519	SAMN07981961	PRJNA292665	GCA_002948895.1	Contig	2.69264	38.2
Enterococcus faecium	Bacteria	Terrabacteria group	Firmicutes	EN633	SAMN08195941	PRJNA422750	GCA_004126665.1	Contig	2.74857	37.6
Enterococcus faecium	Bacteria	Terrabacteria group	Firmicutes	EN697	SAMN08195945	PRJNA422750	GCA_004125555.1	Contig	2.84355	37.6
Enterococcus faecium	Bacteria	Terrabacteria group	Firmicutes	EN883	SAMN08195954	PRJNA422750	GCA_004125495.1	Contig	2.77216	37.6
Enterococcus faecium	Bacteria	Terrabacteria group	Firmicutes	EN886	SAMN08195955	PRJNA422750	GCA_004125755.1	Contig	2.78297	37.6
Enterococcus faecium	Bacteria	Terrabacteria group	Firmicutes	CVM N52690	SAMN07981915	PRJNA292665	GCA_002946765.1	Contig	2.74404	37.7
Enterococcus faecium	Bacteria	Terrabacteria group	Firmicutes	VRE 56	SAMN14073428	PRJNA605642	GCA_014325525.1	Contig	2.87003	37.9
Enterococcus faecium	Bacteria	Terrabacteria group	Firmicutes	EF_380	SAMN10249143	PRJNA497126	GCA_003937555.1	Scaffold	2.8945	37.8
Enterococcus faecium	Bacteria	Terrabacteria group	Firmicutes	CVM N52636	SAMN07981909	PRJNA292665	GCA_002946985.1	Contig	2691	37.8
Enterococcus faecium	Bacteria	Terrabacteria group	Firmicutes	VREN1874	SAMEA3893498	PRJEB12937	GCA_900179785.1	Scaffold	2.99115	37.7
Enterococcus faecium	Bacteria	Terrabacteria group	Firmicutes	EF_548	SAMN10824006	PRJNA517335	GCA_004151695.1	Contig	2.89703	37.7
Enterococcus faecium	Bacteria	Terrabacteria group	Firmicutes	CVM N59788F	SAMN07982050	PRJNA292669	GCA_002944705.1	Contig	2.59127	38
Enterococcus faecium	Bacteria	Terrabacteria group	Firmicutes	JB00057	SAMN07459876	PRJNA397511	GCA_014889535.1	Scaffold	3.10969	38.1
Enterococcus faecium	Bacteria	Terrabacteria group	Firmicutes	VRE 39	SAMN14073411	PRJNA605642	GCA_014325835.1	Contig	2.96717	37.7
Enterococcus faecium	Bacteria	Terrabacteria group	Firmicutes	CVM N59503F	SAMN07982016	PRJNA292669	GCA_002945815.1	Contig	2.51905	38.1
Enterococcus faecium	Bacteria	Terrabacteria group	Firmicutes	VRE-1404192	SAMN04270960	PRJNA301929	GCA_001547445.1	Contig	3.0459	37.9
Enterococcus faecium	Bacteria	Terrabacteria group	Firmicutes	XJ45303	SAMN08009729	PRJNA417883	GCA_016642665.1	Contig	2.68411	38
Enterococcus faecium	Bacteria	Terrabacteria group	Firmicutes	Ru26-4	SAMN08009711	PRJNA417883	GCA_016642925.1	Contig	2.62293	38
Enterococcus faecium	Bacteria	Terrabacteria group	Firmicutes	CVM N55077	SAMN07981979	PRJNA292665	GCA_002947735.1	Contig	2.69478	37.8
Enterococcus faecium	Bacteria	Terrabacteria group	Firmicutes	P6 CL A21	SAMN10272816	PRJNA273513	GCA_003796425.1	Contig	2.42172	38.3
Enterococcus faecium	Bacteria	Terrabacteria group	Firmicutes	CVM N54599	SAMN07981975	PRJNA292665	GCA_002947775.1	Contig	2.80153	38.2
Enterococcus faecium	Bacteria	Terrabacteria group	Firmicutes	VRE-1402601	SAMN04270953	PRJNA301929	GCA_001547185.1	Contig	3.13645	37.8
Enterococcus faecium	Bacteria	Terrabacteria group	Firmicutes	CVM N60190F	SAMN07982079	PRJNA292669	GCA_002944305.1	Contig	2.6565	38.3
Enterococcus faecium	Bacteria	Terrabacteria group	Firmicutes	ARL08-781	SAMN09435325	PRJNA476469	GCA_005234965.1	Contig	3.0355	37.7
Enterococcus faecium	Bacteria	Terrabacteria group	Firmicutes	ARL08-804	SAMN09435326	PRJNA476469	GCA_005234975.1	Scaffold	3.03416	37.7
Enterococcus faecium	Bacteria	Terrabacteria group	Firmicutes	ARL08-1309	SAMN09435306	PRJNA476469	GCA_005235345.1	Scaffold	3.0142	37.7
Enterococcus faecium	Bacteria	Terrabacteria group	Firmicutes	ARL08-1077	SAMN09435299	PRJNA476469	GCA_005235475.1	Scaffold	3.0358	37.7
Enterococcus faecium	Bacteria	Terrabacteria group	Firmicutes	ARL08-1074	SAMN09435298	PRJNA476469	GCA_005281885.1	Contig	3.0039	37.7
Enterococcus faecium	Bacteria	Terrabacteria group	Firmicutes	P13 C A7	SAMN10272861	PRJNA273513	GCA_003797005.1	Contig	2.41753	38.3
Enterococcus faecium	Bacteria	Terrabacteria group	Firmicutes	ARL04-840	SAMN09435279	PRJNA476469	GCA_005234565.1	Scaffold	3.06128	38
Enterococcus faecium	Bacteria	Terrabacteria group	Firmicutes	VRE2	SAMN04500812	PRJNA312723	GCA_001969615.1	Contig	2.86261	37.8
Enterococcus faecium	Bacteria	Terrabacteria group	Firmicutes	EF_547	SAMN10824005	PRJNA517335	GCA_004152325.1	Scaffold	2.97462	37.6
Enterococcus faecium	Bacteria	Terrabacteria group	Firmicutes	VREN2300	SAMEA3893528	PRJEB12937	GCA_900178825.1	Scaffold	3.08785	37.5
Enterococcus faecium	Bacteria	Terrabacteria group	Firmicutes	NCTC13923	SAMEA104318214	PRJEB6403	GCA_900447875.1	Contig	2.5802	37.5
Enterococcus faecium	Bacteria	Terrabacteria group	Firmicutes	ARL05-425	SAMN09435280	PRJNA476469	GCA_005235745.1	Scaffold	2.85391	37.8
Enterococcus faecium	Bacteria	Terrabacteria group	Firmicutes	CVM N54152	SAMN07981957	PRJNA292665	GCA_002948175.1	Contig	2.85704	37.6
Enterococcus faecium	Bacteria	Terrabacteria group	Firmicutes	ARL08-1215	SAMN09435301	PRJNA476469	GCA_005234435.1	Scaffold	3.03309	37.7
Enterococcus faecium	Bacteria	Terrabacteria group	Firmicutes	ARL08-902	SAMN09435327	PRJNA476469	GCA_005234955.1	Contig	3.01157	37.7
Enterococcus faecium	Bacteria	Terrabacteria group	Firmicutes	ARL08-712	SAMN09435324	PRJNA476469	GCA_005234985.1	Contig	3.03632	37.7
Enterococcus faecium	Bacteria	Terrabacteria group	Firmicutes	ARL08-1292	SAMN09435305	PRJNA476469	GCA_005235375.1	Contig	3.03293	37.7
Enterococcus faecium	Bacteria	Terrabacteria group	Firmicutes	ARL08-1249	SAMN09435303	PRJNA476469	GCA_005235385.1	Contig	3.03108	37.7
Enterococcus faecium	Bacteria	Terrabacteria group	Firmicutes	ARL08-1189	SAMN09435300	PRJNA476469	GCA_005235465.1	Contig	3.03715	37.7
Enterococcus faecium	Bacteria	Terrabacteria group	Firmicutes	ATCC 51559	SAMN03142774	PRJNA264806	GCA_000772525.1	Scaffold	2.95357	37.7
Enterococcus faecium	Bacteria	Terrabacteria group	Firmicutes	14-312-1	SAMN08093647	PRJNA419534	GCA_002973685.1	Scaffold	2.76244	38
Enterococcus faecium	Bacteria	Terrabacteria group	Firmicutes	EF_155	SAMN10249131	PRJNA497126	GCA_003938025.1	Scaffold	2.83996	37.8
Enterococcus faecium	Bacteria	Terrabacteria group	Firmicutes	VREN2299	SAMEA3893526	PRJEB12937	GCA_900178865.1	Scaffold	3073	37.5
Enterococcus faecium	Bacteria	Terrabacteria group	Firmicutes	VRE 10	SAMN14073382	PRJNA605642	GCA_014326415.1	Contig	2.96485	37.8
Enterococcus faecium	Bacteria	Terrabacteria group	Firmicutes	VRE 20	SAMN14073392	PRJNA605642	GCA_014326265.1	Contig	2.82586	38
Enterococcus faecium	Bacteria	Terrabacteria group	Firmicutes	VREN1870	SAMEA3894136	PRJEB12937	GCA_900180165.1	Scaffold	3.07482	37.5
Enterococcus faecium	Bacteria	Terrabacteria group	Firmicutes	V1555	SAMEA104656301	PRJEB25215	GCA_900302825.1	Contig	3.04947	37.5
Enterococcus faecium	Bacteria	Terrabacteria group	Firmicutes	V1703	SAMEA104656305	PRJEB25215	GCA_900302835.1	Contig	3.07128	37.6
Enterococcus faecium	Bacteria	Terrabacteria group	Firmicutes	V1701	SAMEA104656304	PRJEB25215	GCA_900302845.1	Contig	3.0679	37.6
Enterococcus faecium	Bacteria	Terrabacteria group	Firmicutes	V1797	SAMEA104656321	PRJEB25215	GCA_900302995.1	Contig	3.05011	37.6
Enterococcus faecium	Bacteria	Terrabacteria group	Firmicutes	VRE 45	SAMN14073417	PRJNA605642	GCA_014325725.1	Contig	3.02113	37.7
Enterococcus faecium	Bacteria	Terrabacteria group	Firmicutes	EF_264	SAMN10249067	PRJNA497126	GCA_003938275.1	Scaffold	2.86714	37.7
Enterococcus faecium	Bacteria	Terrabacteria group	Firmicutes	EF_143	SAMN10249122	PRJNA497126	GCA_003938365.1	Scaffold	3.00579	37.6
Enterococcus faecium	Bacteria	Terrabacteria group	Firmicutes	MZF3	SAMN12395169	PRJNA557330	GCA_008079195.1	Contig	2.4736	38.2
Enterococcus faecium	Bacteria	Terrabacteria group	Firmicutes	V1763	SAMEA104656310	PRJEB25215	GCA_900302915.1	Contig	3.04858	37.6
Enterococcus faecium	Bacteria	Terrabacteria group	Firmicutes	V1789	SAMEA104656318	PRJEB25215	GCA_900302975.1	Contig	3.03965	37.6
Enterococcus faecium	Bacteria	Terrabacteria group	Firmicutes	V1687	SAMEA104656303	PRJEB25215	GCA_900302855.1	Contig	3.05358	37.6
Enterococcus faecium	Bacteria	Terrabacteria group	Firmicutes	CL8134a	SAMN15546599	PRJNA646532	GCA_015538975.1	Contig	2.85777	37.8
Enterococcus faecium	Bacteria	Terrabacteria group	Firmicutes	V1795	SAMEA104656319	PRJEB25215	GCA_900302965.1	Contig	3.02635	37.6
Enterococcus faecium	Bacteria	Terrabacteria group	Firmicutes	VD468	SAMEA104656340	PRJEB25215	GCA_900303195.1	Contig	3.05362	37.6
Enterococcus faecium	Bacteria	Terrabacteria group	Firmicutes	VRE 43	SAMN14073415	PRJNA605642	GCA_014325785.1	Contig	2.90582	37.7
Enterococcus faecium	Bacteria	Terrabacteria group	Firmicutes	VRE16	SAMN04452878	PRJNA310617	GCA_001592725.1	Scaffold	2.89766	37.8
Enterococcus faecium	Bacteria	Terrabacteria group	Firmicutes	VRE 53	SAMN14073425	PRJNA605642	GCA_014325565.1	Contig	3.06447	37.6
Enterococcus faecium	Bacteria	Terrabacteria group	Firmicutes	CVM N60045F	SAMN07982072	PRJNA292669	GCA_002944515.1	Contig	2.80031	37.8
Enterococcus faecium	Bacteria	Terrabacteria group	Firmicutes	V1917	SAMEA104656334	PRJEB25215	GCA_900303125.1	Contig	3.04479	37.6
Enterococcus faecium	Bacteria	Terrabacteria group	Firmicutes	4928STDY7071597	SAMEA104567702	PRJEB22252	GCA_902161815.1	Scaffold	2.6738	37.9
Enterococcus faecium	Bacteria	Terrabacteria group	Firmicutes	VRE 33	SAMN14073405	PRJNA605642	GCA_014325925.1	Contig	3.08065	37.7
Enterococcus faecium	Bacteria	Terrabacteria group	Firmicutes	XJ2303	SAMN08009721	PRJNA417883	GCA_016642765.1	Contig	2.71299	38
Enterococcus faecium	Bacteria	Terrabacteria group	Firmicutes	VREN3656	SAMEA3893673	PRJEB12937	GCA_900180065.1	Contig	2.93549	37.9
Enterococcus faecium	Bacteria	Terrabacteria group	Firmicutes	BA7523	SAMN14675392	PRJNA627548	GCA_012933045.1	Contig	3.01603	37.6
Enterococcus faecium	Bacteria	Terrabacteria group	Firmicutes	J25	SAMN10744141	PRJNA515210	GCA_004328235.1	Scaffold	2.76846	38.1
Enterococcus faecium	Bacteria	Terrabacteria group	Firmicutes	VREN2769	SAMEA3893652	PRJEB12937	GCA_900179295.1	Scaffold	2.98526	37.7
Enterococcus faecium	Bacteria	Terrabacteria group	Firmicutes	ARL07-1163	SAMN09435283	PRJNA476469	GCA_005234515.1	Contig	2.92434	37.8
Enterococcus faecium	Bacteria	Terrabacteria group	Firmicutes	ARL08-552	SAMN09435322	PRJNA476469	GCA_005234295.1	Scaffold	2.9057	37.8
Enterococcus faecium	Bacteria	Terrabacteria group	Firmicutes	VREr5	SAMN04500821	PRJNA312724	GCA_001969625.1	Contig	2.89837	37.8
Enterococcus faecium	Bacteria	Terrabacteria group	Firmicutes	VREN2775	SAMEA3893570	PRJEB12937	GCA_900178915.1	Scaffold	2.96708	37.7
Enterococcus faecium	Bacteria	Terrabacteria group	Firmicutes	508T	SAMN11980277	PRJNA546230	GCA_006376225.1	Contig	3.20925	37.5
Enterococcus faecium	Bacteria	Terrabacteria group	Firmicutes	SN504	SAMN11980302	PRJNA546230	GCA_006375755.1	Contig	2.75889	38
Enterococcus faecium	Bacteria	Terrabacteria group	Firmicutes	CVM N59504F	SAMN07982017	PRJNA292669	GCA_002945795.1	Contig	2.56871	38
Enterococcus faecium	Bacteria	Terrabacteria group	Firmicutes	VREN1871	SAMEA3893492	PRJEB12937	GCA_900179925.1	Scaffold	2.98385	37.7
Enterococcus faecium	Bacteria	Terrabacteria group	Firmicutes	VREN3639	SAMEA3893657	PRJEB12937	GCA_900179205.1	Contig	2.93543	37.9
Enterococcus faecium	Bacteria	Terrabacteria group	Firmicutes	VREN2770	SAMEA3893563	PRJEB12937	GCA_900178855.1	Scaffold	2.96864	37.7
Enterococcus faecium	Bacteria	Terrabacteria group	Firmicutes	VRE-1404029	SAMN04270959	PRJNA301929	GCA_001547395.1	Contig	3.19686	37.8
Enterococcus faecium	Bacteria	Terrabacteria group	Firmicutes	ARL05-67	SAMN09435281	PRJNA476469	GCA_005235735.1	Scaffold	3.00245	37.7
Enterococcus faecium	Bacteria	Terrabacteria group	Firmicutes	VREN3286	SAMEA3893631	PRJEB12937	GCA_900180465.1	Scaffold	3.06437	37.6
Enterococcus faecium	Bacteria	Terrabacteria group	Firmicutes	VREN3289	SAMEA3916223	PRJEB13191	GCA_900180325.1	Scaffold	3.04657	37.6
Enterococcus faecium	Bacteria	Terrabacteria group	Firmicutes	CL8759a	SAMN15546607	PRJNA646532	GCA_015538855.1	Contig	2.90175	37.7
Enterococcus faecium	Bacteria	Terrabacteria group	Firmicutes	VREN2656	SAMEA3893557	PRJEB12937	GCA_900178785.1	Scaffold	2.96671	37.7
Enterococcus faecium	Bacteria	Terrabacteria group	Firmicutes	VREN2654	SAMEA3893552	PRJEB12937	GCA_900178815.1	Scaffold	2.96772	37.7
Enterococcus faecium	Bacteria	Terrabacteria group	Firmicutes	VREN2771	SAMEA3893870	PRJEB12937	GCA_900178745.1	Scaffold	2.96448	37.7
Enterococcus faecium	Bacteria	Terrabacteria group	Firmicutes	VREN2773	SAMEA3894139	PRJEB12937	GCA_900180175.1	Scaffold	2.96406	37.7
Enterococcus faecium	Bacteria	Terrabacteria group	Firmicutes	VREN3734	SAMEA3893684	PRJEB12937	GCA_900179915.1	Scaffold	2.89843	37.7
Enterococcus faecium	Bacteria	Terrabacteria group	Firmicutes	VRE-1404669	SAMN04270961	PRJNA301929	GCA_001547255.1	Contig	3.10576	37.9
Enterococcus faecium	Bacteria	Terrabacteria group	Firmicutes	70-61-7	SAMN03072879	PRJNA261381	GCA_000804385.1	Scaffold	2.52141	38.1
Enterococcus faecium	Bacteria	Terrabacteria group	Firmicutes	VREN2776	SAMEA3893571	PRJEB12937	GCA_900178555.1	Scaffold	2.98417	37.7
Enterococcus faecium	Bacteria	Terrabacteria group	Firmicutes	VREN2829	SAMEA3893577	PRJEB12937	GCA_900178985.1	Scaffold	2.98354	37.7
Enterococcus faecium	Bacteria	Terrabacteria group	Firmicutes	VREN3686	SAMEA3893683	PRJEB12937	GCA_900180005.1	Contig	2.93527	37.9
Enterococcus faecium	Bacteria	Terrabacteria group	Firmicutes	VREN2830	SAMEA3893580	PRJEB12937	GCA_900178725.1	Scaffold	2.98389	37.7
Enterococcus faecium	Bacteria	Terrabacteria group	Firmicutes	VREN3347	SAMEA3893643	PRJEB12937	GCA_900179475.1	Scaffold	2.9609	37.7
Enterococcus faecium	Bacteria	Terrabacteria group	Firmicutes	VREN3284	SAMEA3893629	PRJEB12937	GCA_900179095.1	Scaffold	3.06237	37.6
Enterococcus faecium	Bacteria	Terrabacteria group	Firmicutes	805447/07	SAMN04397503	PRJNA308579	GCA_001563205.1	Contig	2.94981	37.8
Enterococcus faecium	Bacteria	Terrabacteria group	Firmicutes	EF_545	SAMN10824003	PRJNA517335	GCA_004151665.1	Scaffold	2.97792	38
Enterococcus faecium	Bacteria	Terrabacteria group	Firmicutes	CL8655	SAMN15546606	PRJNA646532	GCA_015538845.1	Contig	2.95135	37.7
Enterococcus faecium	Bacteria	Terrabacteria group	Firmicutes	VRE 41	SAMN14073413	PRJNA605642	GCA_014325825.1	Contig	2.91294	37.8
Enterococcus faecium	Bacteria	Terrabacteria group	Firmicutes	VREN3285	SAMEA3893630	PRJEB12937	GCA_900179105.1	Scaffold	3.06581	37.6
Enterococcus faecium	Bacteria	Terrabacteria group	Firmicutes	P12 C A21	SAMN10272864	PRJNA273513	GCA_003796265.1	Contig	2.42447	38.3
Enterococcus faecium	Bacteria	Terrabacteria group	Firmicutes	P8 C A21	SAMN10272863	PRJNA273513	GCA_003796305.1	Contig	2.42673	38.3
Enterococcus faecium	Bacteria	Terrabacteria group	Firmicutes	VREN2304	SAMEA3893538	PRJEB12937	GCA_900178795.1	Scaffold	3.03431	37.7
Enterococcus faecium	Bacteria	Terrabacteria group	Firmicutes	CL8527	SAMN15546605	PRJNA646532	GCA_015538865.1	Contig	2.93574	37.7
Enterococcus faecium	Bacteria	Terrabacteria group	Firmicutes	VREN3281	SAMEA3893763	PRJEB12937	GCA_900179935.1	Scaffold	3.04351	37.6
Enterococcus faecium	Bacteria	Terrabacteria group	Firmicutes	CL8780	SAMN15546608	PRJNA646532	GCA_015538825.1	Contig	2.89512	37.7
Enterococcus faecium	Bacteria	Terrabacteria group	Firmicutes	GM70	SAMN04090422	PRJNA295857	GCA_001455425.1	Contig	2.69692	38
Enterococcus faecium	Bacteria	Terrabacteria group	Firmicutes	VREN3648	SAMEA3893666	PRJEB12937	GCA_900179875.1	Contig	2.94147	37.9
Enterococcus faecium	Bacteria	Terrabacteria group	Firmicutes	VREN3649	SAMEA3893667	PRJEB12937	GCA_900179995.1	Scaffold	2.94253	37.9
Enterococcus faecium	Bacteria	Terrabacteria group	Firmicutes	VREN2655	SAMEA3893554	PRJEB12937	GCA_900178715.1	Scaffold	2.98344	37.7
Enterococcus faecium	Bacteria	Terrabacteria group	Firmicutes	VREN2778	SAMEA3893575	PRJEB12937	GCA_900178595.1	Scaffold	2.98071	37.7
Enterococcus faecium	Bacteria	Terrabacteria group	Firmicutes	VREN3643	SAMEA3916201	PRJEB13191	GCA_900180315.1	Contig	2.93825	37.9
Enterococcus faecium	Bacteria	Terrabacteria group	Firmicutes	VREN2831	SAMEA3893582	PRJEB12937	GCA_900178935.1	Scaffold	2.96897	37.7
Enterococcus faecium	Bacteria	Terrabacteria group	Firmicutes	VREN2772	SAMEA3893566	PRJEB12937	GCA_900178975.1	Scaffold	2.98212	37.7
Enterococcus faecium	Bacteria	Terrabacteria group	Firmicutes	VREN3243	SAMEA3893863	PRJEB12937	GCA_900178765.1	Scaffold	2.96601	37.7
Enterococcus faecium	Bacteria	Terrabacteria group	Firmicutes	VREN2653	SAMEA3893549	PRJEB12937	GCA_900178925.1	Scaffold	2.98844	37.7
Enterococcus faecium	Bacteria	Terrabacteria group	Firmicutes	VREN3280	SAMEA3893627	PRJEB12937	GCA_900179075.1	Scaffold	3.06211	37.6
Enterococcus faecium	Bacteria	Terrabacteria group	Firmicutes	EF_509	SAMN10823967	PRJNA517335	GCA_004152565.1	Scaffold	2.97069	37.7
Enterococcus faecium	Bacteria	Terrabacteria group	Firmicutes	VREN3652	SAMEA3893894	PRJEB12937	GCA_900179005.1	Contig	2.93707	37.9
Enterococcus faecium	Bacteria	Terrabacteria group	Firmicutes	VREN3288	SAMEA3894144	PRJEB12937	GCA_900180185.1	Scaffold	3.06723	37.6
Enterococcus faecium	Bacteria	Terrabacteria group	Firmicutes	VREN2657	SAMEA3893920	PRJEB12937	GCA_900178875.1	Scaffold	2.98304	37.7
Enterococcus faecium	Bacteria	Terrabacteria group	Firmicutes	ZY2-R	SAMN10867606	PRJNA520784	GCA_013179755.1	Contig	2.94423	37.6
Enterococcus faecium	Bacteria	Terrabacteria group	Firmicutes	VREN1903	SAMEA3893506	PRJEB12937	GCA_900179025.1	Scaffold	3.18133	37.4
Enterococcus faecium	Bacteria	Terrabacteria group	Firmicutes	VREN1595	SAMEA3916588	PRJEB13192	GCA_900178965.1	Scaffold	3.07723	37.7
Enterococcus faecium	Bacteria	Terrabacteria group	Firmicutes	H1EV10	SAMN13577875	PRJNA595956	GCA_009791335.1	Contig	3.02343	37.5
Enterococcus faecium	Bacteria	Terrabacteria group	Firmicutes	A13828	SAMN14675382	PRJNA627548	GCA_012933275.1	Contig	2.89567	37.8
Enterococcus faecium	Bacteria	Terrabacteria group	Firmicutes	365T	SAMN11980278	PRJNA546230	GCA_006376235.1	Contig	3.01712	37.6
Enterococcus faecium	Bacteria	Terrabacteria group	Firmicutes	VRE3	SAMN03143391	PRJNA264849	GCA_000772505.1	Contig	2.82023	37.8
Enterococcus faecium	Bacteria	Terrabacteria group	Firmicutes	CVM N52751	SAMN07981921	PRJNA292665	GCA_002948705.1	Contig	2.39654	38.4
Enterococcus faecium	Bacteria	Terrabacteria group	Firmicutes	22797	SAMN11980291	PRJNA546230	GCA_006375975.1	Contig	3.0119	37.6
Enterococcus faecium	Bacteria	Terrabacteria group	Firmicutes	VREN3638	SAMEA3916083	PRJEB13191	GCA_900180295.1	Scaffold	2.84331	38
Enterococcus faecium	Bacteria	Terrabacteria group	Firmicutes	VREN2777	SAMEA3893574	PRJEB12937	GCA_900178755.1	Scaffold	2.98543	37.7
Enterococcus faecium	Bacteria	Terrabacteria group	Firmicutes	VREN3240	SAMEA3893622	PRJEB12937	GCA_900179055.1	Scaffold	2.98724	37.7
Enterococcus faecium	Bacteria	Terrabacteria group	Firmicutes	VREN3241	SAMEA3893623	PRJEB12937	GCA_900179085.1	Scaffold	2.96476	37.7
Enterococcus faecium	Bacteria	Terrabacteria group	Firmicutes	VREN3735	SAMEA3916085	PRJEB13191	GCA_900180305.1	Scaffold	2.94232	37.9
Enterococcus faecium	Bacteria	Terrabacteria group	Firmicutes	VREN3644	SAMEA3893660	PRJEB12937	GCA_900179275.1	Contig	2.93537	37.9
Enterococcus faecium	Bacteria	Terrabacteria group	Firmicutes	VREN3641	SAMEA3916226	PRJEB13191	GCA_900180265.1	Scaffold	2.9437	37.9
Enterococcus faecium	Bacteria	Terrabacteria group	Firmicutes	VREN3682	SAMEA3893678	PRJEB12937	GCA_900180085.1	Scaffold	2.94087	37.9
Enterococcus faecium	Bacteria	Terrabacteria group	Firmicutes	VREN3685	SAMEA3893681	PRJEB12937	GCA_900180105.1	Contig	2.93557	37.9
Enterococcus faecium	Bacteria	Terrabacteria group	Firmicutes	VREN3646	SAMEA3893759	PRJEB12937	GCA_900179765.1	Scaffold	2.93999	37.9
Enterococcus faecium	Bacteria	Terrabacteria group	Firmicutes	VREN3655	SAMEA3893671	PRJEB12937	GCA_900180055.1	Contig	2.93532	37.9
Enterococcus faecium	Bacteria	Terrabacteria group	Firmicutes	VREN3653	SAMEA3894147	PRJEB12937	GCA_900180255.1	Contig	2.94201	37.9
Enterococcus faecium	Bacteria	Terrabacteria group	Firmicutes	VREN3645	SAMEA3893662	PRJEB12937	GCA_900179425.1	Scaffold	2.94375	37.9
Enterococcus faecium	Bacteria	Terrabacteria group	Firmicutes	VREN3650	SAMEA3894146	PRJEB12937	GCA_900180215.1	Contig	2.93757	37.9
Enterococcus faecium	Bacteria	Terrabacteria group	Firmicutes	VREN3640	SAMEA3893896	PRJEB12937	GCA_900179035.1	Contig	2.93267	37.9
Enterococcus faecium	Bacteria	Terrabacteria group	Firmicutes	VREN3683	SAMEA3894148	PRJEB12937	GCA_900180225.1	Contig	2.93686	37.9
Enterococcus faecium	Bacteria	Terrabacteria group	Firmicutes	446511	SAMN11980288	PRJNA546230	GCA_006376015.1	Contig	2.88494	37.8
Enterococcus faecium	Bacteria	Terrabacteria group	Firmicutes	VREN3239	SAMEA3893621	PRJEB12937	GCA_900178625.1	Scaffold	2.98185	37.7
Enterococcus faecium	Bacteria	Terrabacteria group	Firmicutes	VREN2724	SAMEA3893559	PRJEB12937	GCA_900178835.1	Scaffold	2.96652	37.7
Enterococcus faecium	Bacteria	Terrabacteria group	Firmicutes	VREN2774	SAMEA3893569	PRJEB12937	GCA_900178905.1	Scaffold	2.96393	37.7
Enterococcus faecium	Bacteria	Terrabacteria group	Firmicutes	V1476	SAMEA104656295	PRJEB25215	GCA_900302765.1	Contig	3.05475	37.6
Enterococcus faecium	Bacteria	Terrabacteria group	Firmicutes	VREN3283	SAMEA3893628	PRJEB12937	GCA_900179065.1	Scaffold	3.04527	37.6
Enterococcus faecium	Bacteria	Terrabacteria group	Firmicutes	VRE 32	SAMN14073404	PRJNA605642	GCA_014326005.1	Contig	3.02773	37.8
Enterococcus faecium	Bacteria	Terrabacteria group	Firmicutes	VRE 27	SAMN14073399	PRJNA605642	GCA_014326035.1	Contig	3032	37.8
Enterococcus faecium	Bacteria	Terrabacteria group	Firmicutes	VRE 31	SAMN14073403	PRJNA605642	GCA_014326075.1	Contig	3.01822	37.8
Enterococcus faecium	Bacteria	Terrabacteria group	Firmicutes	EF_543	SAMN10824001	PRJNA517335	GCA_004151685.1	Scaffold	2.84615	37.8
Enterococcus faecium	Bacteria	Terrabacteria group	Firmicutes	SRR12-R	SAMN10867612	PRJNA520784	GCA_012070685.1	Contig	2.83754	37.8
Enterococcus faecium	Bacteria	Terrabacteria group	Firmicutes	VREN2167	SAMEA3893519	PRJEB12937	GCA_900178775.1	Scaffold	3.03439	37.7
Enterococcus faecium	Bacteria	Terrabacteria group	Firmicutes	V1885	SAMEA104656328	PRJEB25215	GCA_900303095.1	Contig	3.03981	37.6
Enterococcus faecium	Bacteria	Terrabacteria group	Firmicutes	V1923	SAMEA104656335	PRJEB25215	GCA_900303135.1	Contig	3.04507	37.6
Enterococcus faecium	Bacteria	Terrabacteria group	Firmicutes	EN793	SAMN08195948	PRJNA422750	GCA_004126585.1	Contig	2.53719	38.1
Enterococcus faecium	Bacteria	Terrabacteria group	Firmicutes	VRE 21	SAMN14073393	PRJNA605642	GCA_014326225.1	Contig	3.13742	37.8
Enterococcus faecium	Bacteria	Terrabacteria group	Firmicutes	VRE 14	SAMN14073386	PRJNA605642	GCA_014326365.1	Contig	3.14213	37.8
Enterococcus faecium	Bacteria	Terrabacteria group	Firmicutes	VRE 9	SAMN14073381	PRJNA605642	GCA_014326465.1	Contig	3.12819	37.8
Enterococcus faecium	Bacteria	Terrabacteria group	Firmicutes	VRE 16	SAMN14073388	PRJNA605642	GCA_014326305.1	Contig	3.12646	37.8
Enterococcus faecium	Bacteria	Terrabacteria group	Firmicutes	EM333	SAMN10424980	PRJNA505538	GCA_004102995.1	Contig	2.84881	37.7
Enterococcus faecium	Bacteria	Terrabacteria group	Firmicutes	V1890	SAMEA104656330	PRJEB25215	GCA_900303075.1	Contig	3.04641	37.6
Enterococcus faecium	Bacteria	Terrabacteria group	Firmicutes	VRE 40	SAMN14073412	PRJNA605642	GCA_014325845.1	Contig	2.86683	37.9
Enterococcus faecium	Bacteria	Terrabacteria group	Firmicutes	V1485	SAMEA104656296	PRJEB25215	GCA_900302725.1	Contig	3.05268	37.6
Enterococcus faecium	Bacteria	Terrabacteria group	Firmicutes	VRE-1402513	SAMN04270951	PRJNA301929	GCA_001547155.1	Contig	3.38441	37.8
Enterococcus faecium	Bacteria	Terrabacteria group	Firmicutes	vanD1	SAMD00141057	PRJDB7459	GCA_010722195.1	Scaffold	3.15074	38.2
Enterococcus faecium	Bacteria	Terrabacteria group	Firmicutes	97-3_S3	SAMN06133057	PRJNA357096	GCA_001990605.1	Scaffold	2.93775	37.7
Enterococcus faecium	Bacteria	Terrabacteria group	Firmicutes	VRE 54	SAMN14073426	PRJNA605642	GCA_014325595.1	Contig	3.02546	37.8
Enterococcus faecium	Bacteria	Terrabacteria group	Firmicutes	ARL07-1300	SAMN09435290	PRJNA476469	GCA_005234505.1	Scaffold	2.92175	37.8
Enterococcus faecium	Bacteria	Terrabacteria group	Firmicutes	ARL08-67	SAMN09435323	PRJNA476469	GCA_005235015.1	Scaffold	2.91029	37.8
Enterococcus faecium	Bacteria	Terrabacteria group	Firmicutes	ARL08-428	SAMN09435317	PRJNA476469	GCA_005235275.1	Contig	2.91918	37.8
Enterococcus faecium	Bacteria	Terrabacteria group	Firmicutes	ARL08-391	SAMN09435315	PRJNA476469	GCA_005235295.1	Contig	2.91667	37.8
Enterococcus faecium	Bacteria	Terrabacteria group	Firmicutes	ARL07-1286	SAMN09435289	PRJNA476469	GCA_005235725.1	Contig	2.92035	37.8
Enterococcus faecium	Bacteria	Terrabacteria group	Firmicutes	ARL08-32	SAMN09435311	PRJNA476469	GCA_005234395.1	Contig	2.90704	37.8
Enterococcus faecium	Bacteria	Terrabacteria group	Firmicutes	ARL08-394	SAMN09435316	PRJNA476469	GCA_005235285.1	Scaffold	2.91729	37.8
Enterococcus faecium	Bacteria	Terrabacteria group	Firmicutes	ARL07-1384	SAMN09435295	PRJNA476469	GCA_005235535.1	Contig	2.92741	37.8
Enterococcus faecium	Bacteria	Terrabacteria group	Firmicutes	ARL07-1351	SAMN09435294	PRJNA476469	GCA_005235565.1	Contig	2.92737	37.8
Enterococcus faecium	Bacteria	Terrabacteria group	Firmicutes	ARL07-1348	SAMN09435293	PRJNA476469	GCA_005235575.1	Scaffold	2.92719	37.8
Enterococcus faecium	Bacteria	Terrabacteria group	Firmicutes	ARL07-1345	SAMN09435292	PRJNA476469	GCA_005235585.1	Contig	2.94432	37.8
Enterococcus faecium	Bacteria	Terrabacteria group	Firmicutes	ARL08-484	SAMN09435321	PRJNA476469	GCA_005235045.1	Scaffold	2.93068	37.8
Enterococcus faecium	Bacteria	Terrabacteria group	Firmicutes	ARL08-339	SAMN09435312	PRJNA476469	GCA_005234365.1	Contig	2.90835	37.8
Enterococcus faecium	Bacteria	Terrabacteria group	Firmicutes	ARL08-105	SAMN09435297	PRJNA476469	GCA_005234485.1	Contig	2.90711	37.8
Enterococcus faecium	Bacteria	Terrabacteria group	Firmicutes	VREN2349	SAMEA3893548	PRJEB12937	GCA_900178655.1	Scaffold	3.04574	37.7
Enterococcus faecium	Bacteria	Terrabacteria group	Firmicutes	VREN3287	SAMEA3893632	PRJEB12937	GCA_900179215.1	Scaffold	3.04589	37.6
Enterococcus faecium	Bacteria	Terrabacteria group	Firmicutes	VREN1742	SAMEA3893556	PRJEB12937	GCA_900179335.1	Scaffold	3.05074	37.7
Enterococcus faecium	Bacteria	Terrabacteria group	Firmicutes	VREN3292	SAMEA3941992	PRJEB13192	GCA_900180115.1	Scaffold	3.07991	37.6
Enterococcus faecium	Bacteria	Terrabacteria group	Firmicutes	VREN3282	SAMEA3894143	PRJEB12937	GCA_900180195.1	Scaffold	3.06468	37.6
Enterococcus faecium	Bacteria	Terrabacteria group	Firmicutes	V1487	SAMEA104656297	PRJEB25215	GCA_900302775.1	Contig	3.05642	37.6
Enterococcus faecium	Bacteria	Terrabacteria group	Firmicutes	V1861	SAMEA104656323	PRJEB25215	GCA_900303015.1	Contig	3.04512	37.6
Enterococcus faecium	Bacteria	Terrabacteria group	Firmicutes	L6-B	SAMN10744162	PRJNA515210	GCA_004099795.1	Scaffold	2.42204	38.3
Enterococcus faecium	Bacteria	Terrabacteria group	Firmicutes	VD392	SAMEA104656339	PRJEB25215	GCA_900303185.1	Contig	3.02799	37.6
Enterococcus faecium	Bacteria	Terrabacteria group	Firmicutes	V1711	SAMEA104656307	PRJEB25215	GCA_900302875.1	Contig	2.91797	37.7
Enterococcus faecium	Bacteria	Terrabacteria group	Firmicutes	V1708	SAMEA104656306	PRJEB25215	GCA_900302885.1	Contig	3.05985	37.5
Enterococcus faecium	Bacteria	Terrabacteria group	Firmicutes	V1767	SAMEA104656312	PRJEB25215	GCA_900302905.1	Contig	3.0653	37.5
Enterococcus faecium	Bacteria	Terrabacteria group	Firmicutes	V1765	SAMEA104656311	PRJEB25215	GCA_900302925.1	Contig	3.04769	37.6
Enterococcus faecium	Bacteria	Terrabacteria group	Firmicutes	V1774	SAMEA104656313	PRJEB25215	GCA_900302935.1	Contig	3.0333	37.6
Enterococcus faecium	Bacteria	Terrabacteria group	Firmicutes	V1780	SAMEA104656316	PRJEB25215	GCA_900302955.1	Contig	3.07133	37.5
Enterococcus faecium	Bacteria	Terrabacteria group	Firmicutes	V1851	SAMEA104656322	PRJEB25215	GCA_900303005.1	Contig	3.04599	37.5
Enterococcus faecium	Bacteria	Terrabacteria group	Firmicutes	V1874	SAMEA104656325	PRJEB25215	GCA_900303055.1	Contig	2.99958	37.6
Enterococcus faecium	Bacteria	Terrabacteria group	Firmicutes	V1897	SAMEA104656331	PRJEB25215	GCA_900303105.1	Contig	3.0354	37.5
Enterococcus faecium	Bacteria	Terrabacteria group	Firmicutes	4928STDY7071485	SAMEA104567592	PRJEB22252	GCA_902160865.1	Scaffold	2.93439	38.1
Enterococcus faecium	Bacteria	Terrabacteria group	Firmicutes	4928STDY7071352	SAMEA104567462	PRJEB22252	GCA_902158965.1	Contig	2.85169	37.8
Enterococcus faecium	Bacteria	Terrabacteria group	Firmicutes	VRE 26	SAMN14073398	PRJNA605642	GCA_014326135.1	Contig	3.09511	38
Enterococcus faecium	Bacteria	Terrabacteria group	Firmicutes	V1392	SAMEA104656293	PRJEB25215	GCA_900302715.1	Contig	3.01358	37.6
Enterococcus faecium	Bacteria	Terrabacteria group	Firmicutes	VREN1777	SAMEA3894134	PRJEB12937	GCA_900180135.1	Scaffold	3.08364	37.5
Enterococcus faecium	Bacteria	Terrabacteria group	Firmicutes	VREN2306	SAMEA3894137	PRJEB12937	GCA_900180155.1	Scaffold	3.04001	37.7
Enterococcus faecium	Bacteria	Terrabacteria group	Firmicutes	VREN1780	SAMEA3893721	PRJEB12937	GCA_900179835.1	Scaffold	3.19624	37.4
Enterococcus faecium	Bacteria	Terrabacteria group	Firmicutes	VREN2301	SAMEA3893531	PRJEB12937	GCA_900178885.1	Scaffold	3.08894	37.5
Enterococcus faecium	Bacteria	Terrabacteria group	Firmicutes	VREN2302	SAMEA3893533	PRJEB12937	GCA_900178605.1	Scaffold	3.17266	37.4
Enterococcus faecium	Bacteria	Terrabacteria group	Firmicutes	EF_248	SAMN10248938	PRJNA497126	GCA_003938005.1	Scaffold	2.87188	37.7
Enterococcus faecium	Bacteria	Terrabacteria group	Firmicutes	EF_042	SAMN10249011	PRJNA497126	GCA_003938135.1	Scaffold	2.90372	37.7
Enterococcus faecium	Bacteria	Terrabacteria group	Firmicutes	EF_048	SAMN10248944	PRJNA497126	GCA_003938525.1	Scaffold	2.90439	37.7
Enterococcus faecium	Bacteria	Terrabacteria group	Firmicutes	1-10	SAMN04856698	PRJNA318501	GCA_008921845.1	Scaffold	2.95438	37.8
Enterococcus faecium	Bacteria	Terrabacteria group	Firmicutes	PB 2021	SAMN18228429	PRJNA708275	GCA_017583085.1	Contig	2.82282	37.9
Enterococcus faecium	Bacteria	Terrabacteria group	Firmicutes	VRE 36	SAMN14073408	PRJNA605642	GCA_014325955.1	Contig	3.09045	37.6
Enterococcus faecium	Bacteria	Terrabacteria group	Firmicutes	vanD2	SAMD00141058	PRJDB7459	GCA_010722315.1	Scaffold	3.1281	38.1
Enterococcus faecium	Bacteria	Terrabacteria group	Firmicutes	vanD6	SAMD00141062	PRJDB7459	GCA_010722695.1	Scaffold	3.14012	38.1
Enterococcus faecium	Bacteria	Terrabacteria group	Firmicutes	VRE 17	SAMN14073389	PRJNA605642	GCA_014326245.1	Contig	2.97494	37.7
Enterococcus faecium	Bacteria	Terrabacteria group	Firmicutes	VRE 48	SAMN14073420	PRJNA605642	GCA_014325675.1	Contig	3.09004	37.6
Enterococcus faecium	Bacteria	Terrabacteria group	Firmicutes	EF_078	SAMN10249047	PRJNA497126	GCA_003939805.1	Scaffold	3.03824	37.5
Enterococcus faecium	Bacteria	Terrabacteria group	Firmicutes	EF_507	SAMN10823965	PRJNA517335	GCA_004152225.1	Contig	2.9923	37.7
Enterococcus faecium	Bacteria	Terrabacteria group	Firmicutes	ZY11-R	SAMN10867610	PRJNA520784	GCA_012070665.1	Contig	3.03923	37.4
Enterococcus faecium	Bacteria	Terrabacteria group	Firmicutes	CL8267a	SAMN15546602	PRJNA646532	GCA_015538945.1	Contig	2.91699	37.7
Enterococcus faecium	Bacteria	Terrabacteria group	Firmicutes	LIT7 A36'	SAMN10272859	PRJNA273513	GCA_003795735.1	Contig	2.4159	38.2
Enterococcus faecium	Bacteria	Terrabacteria group	Firmicutes	P7 CL A28	SAMN10272857	PRJNA273513	GCA_003796015.1	Contig	2.40968	38.2
Enterococcus faecium	Bacteria	Terrabacteria group	Firmicutes	LIT12 A36'	SAMN10272873	PRJNA273513	GCA_003795685.1	Contig	2.50534	38.1
Enterococcus faecium	Bacteria	Terrabacteria group	Firmicutes	P12 CL A35	SAMN10272870	PRJNA273513	GCA_003796685.1	Contig	2.50779	38.1
Enterococcus faecium	Bacteria	Terrabacteria group	Firmicutes	CVM N54150	SAMN07981956	PRJNA292665	GCA_002948915.1	Contig	2.62566	38
Enterococcus faecium	Bacteria	Terrabacteria group	Firmicutes	VREN2833	SAMEA3893586	PRJEB12937	GCA_900178685.1	Scaffold	2.97002	37.7
Enterococcus faecium	Bacteria	Terrabacteria group	Firmicutes	VRE 46	SAMN14073418	PRJNA605642	GCA_014325735.1	Contig	3.0692	37.6
Enterococcus faecium	Bacteria	Terrabacteria group	Firmicutes	VRE 3	SAMN14073375	PRJNA605642	GCA_014326595.1	Contig	2.97573	37.7
Enterococcus faecium	Bacteria	Terrabacteria group	Firmicutes	EF_325	SAMN10249189	PRJNA497126	GCA_003936605.1	Scaffold	3.00795	37.5
Enterococcus faecium	Bacteria	Terrabacteria group	Firmicutes	EF_092	SAMN10249055	PRJNA497126	GCA_003938125.1	Scaffold	3.04997	37.5
Enterococcus faecium	Bacteria	Terrabacteria group	Firmicutes	EF_101	SAMN10249096	PRJNA497126	GCA_003939205.1	Scaffold	3.05148	37.5
Enterococcus faecium	Bacteria	Terrabacteria group	Firmicutes	EF_358	SAMN10248945	PRJNA497126	GCA_003940185.1	Scaffold	2.9742	37.6
Enterococcus faecium	Bacteria	Terrabacteria group	Firmicutes	A976	SAMN14675389	PRJNA627548	GCA_012933185.1	Contig	3.00195	37.6
Enterococcus faecium	Bacteria	Terrabacteria group	Firmicutes	P18 CL A28	SAMN10272805	PRJNA273513	GCA_003795965.1	Contig	2.41186	38.2
Enterococcus faecium	Bacteria	Terrabacteria group	Firmicutes	P12 CL A21	SAMN10272865	PRJNA273513	GCA_003796225.1	Contig	2.49906	38.2
Enterococcus faecium	Bacteria	Terrabacteria group	Firmicutes	XJ45306	SAMN08009730	PRJNA417883	GCA_016642615.1	Contig	2.63448	38
Enterococcus faecium	Bacteria	Terrabacteria group	Firmicutes	VET-266	SAMN15957604	PRJNA630475	GCA_014853005.1	Contig	2.47954	38.2
Enterococcus faecium	Bacteria	Terrabacteria group	Firmicutes	VRE-1402673	SAMN04270954	PRJNA301929	GCA_001547015.1	Contig	3.15313	37.8
Enterococcus faecium	Bacteria	Terrabacteria group	Firmicutes	VRE 38	SAMN14073410	PRJNA605642	GCA_014325885.1	Contig	3.06269	37.7
Enterococcus faecium	Bacteria	Terrabacteria group	Firmicutes	VRE 2	SAMN14073374	PRJNA605642	GCA_014326575.1	Contig	2.96424	37.7
Enterococcus faecium	Bacteria	Terrabacteria group	Firmicutes	VRE 1	SAMN14073373	PRJNA605642	GCA_014326585.1	Contig	2.97239	37.7
Enterococcus faecium	Bacteria	Terrabacteria group	Firmicutes	VREN1844	SAMEA3893483	PRJEB12937	GCA_900179725.1	Scaffold	3.19242	37.4
Enterococcus faecium	Bacteria	Terrabacteria group	Firmicutes	VREN2617	SAMEA3893919	PRJEB12937	GCA_900178845.1	Scaffold	2.99595	37.7
Enterococcus faecium	Bacteria	Terrabacteria group	Firmicutes	CVM N60490F	SAMN07982099	PRJNA292669	GCA_002945175.1	Contig	2.46805	38.2
Enterococcus faecium	Bacteria	Terrabacteria group	Firmicutes	465T	SAMN11980298	PRJNA546230	GCA_006375795.1	Contig	3.02188	37.6
Enterococcus faecium	Bacteria	Terrabacteria group	Firmicutes	464T	SAMN11980280	PRJNA546230	GCA_006376195.1	Contig	3.01177	37.6
Enterococcus faecium	Bacteria	Terrabacteria group	Firmicutes	EF_334	SAMN10249088	PRJNA497126	GCA_003937935.1	Scaffold	3.05475	37.5
Enterococcus faecium	Bacteria	Terrabacteria group	Firmicutes	EF_354	SAMN10249087	PRJNA497126	GCA_003938445.1	Scaffold	3.05125	37.5
Enterococcus faecium	Bacteria	Terrabacteria group	Firmicutes	EF_546	SAMN10824004	PRJNA517335	GCA_004151705.1	Contig	3.07134	37.4
Enterococcus faecium	Bacteria	Terrabacteria group	Firmicutes	70-40-11	SAMN03072870	PRJNA261380	GCA_000804405.1	Scaffold	2.59942	38.1
Enterococcus faecium	Bacteria	Terrabacteria group	Firmicutes	P18 CL A7	SAMN10272799	PRJNA273513	GCA_003797525.1	Contig	2.47227	38.1
Enterococcus faecium	Bacteria	Terrabacteria group	Firmicutes	EN170	SAMN08195922	PRJNA422750	GCA_004127175.1	Contig	2.5634	38
Enterococcus faecium	Bacteria	Terrabacteria group	Firmicutes	SN71	SAMN11980303	PRJNA546230	GCA_006376285.1	Contig	2.76937	37.8
Enterococcus faecium	Bacteria	Terrabacteria group	Firmicutes	EF_166	SAMN10248994	PRJNA497126	GCA_003938345.1	Scaffold	2.90677	37.8
Enterococcus faecium	Bacteria	Terrabacteria group	Firmicutes	10-2A	SAMN09435117	PRJNA476469	GCA_005238875.1	Contig	2.56488	38
Enterococcus faecium	Bacteria	Terrabacteria group	Firmicutes	P16 CL A14	SAMN10272851	PRJNA273513	GCA_003797425.1	Contig	2.55799	38.1
Enterococcus faecium	Bacteria	Terrabacteria group	Firmicutes	P111 CL A7	SAMN10272846	PRJNA273513	GCA_003797585.1	Contig	2.55911	38.1
Enterococcus faecium	Bacteria	Terrabacteria group	Firmicutes	P16 CL A7	SAMN10272848	PRJNA273513	GCA_003797665.1	Contig	2.56012	38.1
Enterococcus faecium	Bacteria	Terrabacteria group	Firmicutes	EF_544	SAMN10824002	PRJNA517335	GCA_004152375.1	Scaffold	2.95987	37.6
Enterococcus faecium	Bacteria	Terrabacteria group	Firmicutes	9_Efcm_HA-DE	SAMN06111319	PRJNA352198	GCA_002442315.1	Scaffold	2.9554	37.8
Enterococcus faecium	Bacteria	Terrabacteria group	Firmicutes	10-9A	SAMN09435122	PRJNA476469	GCA_005237065.1	Scaffold	2.56477	38
Enterococcus faecium	Bacteria	Terrabacteria group	Firmicutes	P1 CL A21	SAMN10272800	PRJNA273513	GCA_003797405.1	Contig	2.48635	38.1
Enterococcus faecium	Bacteria	Terrabacteria group	Firmicutes	EN809	SAMN08195950	PRJNA422750	GCA_004126955.1	Contig	2.52389	38.1
Enterococcus faecium	Bacteria	Terrabacteria group	Firmicutes	R2	SAMN12082486	PRJNA541552	GCA_006541615.1	Contig	2.74399	38.2
Enterococcus faecium	Bacteria	Terrabacteria group	Firmicutes	EF_086	SAMN10249053	PRJNA497126	GCA_003940215.1	Scaffold	3.05038	37.5
Enterococcus faecium	Bacteria	Terrabacteria group	Firmicutes	VRE 8	SAMN14073380	PRJNA605642	GCA_014337895.1	Contig	3.14379	37.8
Enterococcus faecium	Bacteria	Terrabacteria group	Firmicutes	Fm4	SAMN10654119	PRJNA511971	GCA_005451945.1	Scaffold	2.8336	37.7
Enterococcus faecium	Bacteria	Terrabacteria group	Firmicutes	Hp_23-9	SAMN07728628	PRJNA412824	GCA_002631285.1	Contig	2.68869	38
Enterococcus faecium	Bacteria	Terrabacteria group	Firmicutes	EF_542	SAMN10824000	PRJNA517335	GCA_004151675.1	Scaffold	2.94743	37.7
Enterococcus faecium	Bacteria	Terrabacteria group	Firmicutes	CVM N53548	SAMN07981940	PRJNA292665	GCA_002948395.1	Contig	2.68108	37.8
Enterococcus faecium	Bacteria	Terrabacteria group	Firmicutes	VRE 18	SAMN14073390	PRJNA605642	GCA_014326285.1	Contig	3.14083	37.8
Enterococcus faecium	Bacteria	Terrabacteria group	Firmicutes	1070_EFCM	SAMN03197033	PRJNA267549	GCA_001053835.1	Scaffold	2.66901	38
Enterococcus faecium	Bacteria	Terrabacteria group	Firmicutes	VRE 44	SAMN14073416	PRJNA605642	GCA_014325755.1	Contig	3.1253	37.7
Enterococcus faecium	Bacteria	Terrabacteria group	Firmicutes	VREN1741	SAMEA3893555	PRJEB12937	GCA_900179285.1	Scaffold	3.06975	37.7
Enterococcus faecium	Bacteria	Terrabacteria group	Firmicutes	EF_518	SAMN10823976	PRJNA517335	GCA_004152085.1	Scaffold	2.88617	37.8
Enterococcus faecium	Bacteria	Terrabacteria group	Firmicutes	Isolate 25	SAMEA3935373	PRJEB13267	GCA_900080025.1	Contig	3.01333	37.8
Enterococcus faecium	Bacteria	Terrabacteria group	Firmicutes	VRE 19	SAMN14073391	PRJNA605642	GCA_014326295.1	Contig	3.14832	37.9
Enterococcus faecium	Bacteria	Terrabacteria group	Firmicutes	VRE 13	SAMN14073385	PRJNA605642	GCA_014326385.1	Contig	3.13351	37.8
Enterococcus faecium	Bacteria	Terrabacteria group	Firmicutes	XJ1307-1	SAMN08009735	PRJNA417883	GCA_016642495.1	Contig	2.72052	38
Enterococcus faecium	Bacteria	Terrabacteria group	Firmicutes	CL9386	SAMN15546616	PRJNA646532	GCA_015538645.1	Contig	2.83262	37.8
Enterococcus faecium	Bacteria	Terrabacteria group	Firmicutes	16S_RHH021	SAMN13441434	PRJNA592871	GCA_009770365.1	Contig	3.07657	37.6
Enterococcus faecium	Bacteria	Terrabacteria group	Firmicutes	16S_RHH020	SAMN13441433	PRJNA592871	GCA_009770395.1	Contig	3.06378	37.6
Enterococcus faecium	Bacteria	Terrabacteria group	Firmicutes	16S_LGH097	SAMN13441411	PRJNA592871	GCA_009770515.1	Contig	3.07932	37.6
Enterococcus faecium	Bacteria	Terrabacteria group	Firmicutes	16S_LGH089	SAMN13441403	PRJNA592871	GCA_009770645.1	Contig	3.06336	37.6
Enterococcus faecium	Bacteria	Terrabacteria group	Firmicutes	12-7VP	SAMN09435133	PRJNA476469	GCA_005238815.1	Contig	2.62114	38
Enterococcus faecium	Bacteria	Terrabacteria group	Firmicutes	EF_238	SAMN10249039	PRJNA497126	GCA_003938285.1	Scaffold	2.91026	37.8
Enterococcus faecium	Bacteria	Terrabacteria group	Firmicutes	EF_231	SAMN10249071	PRJNA497126	GCA_003938485.1	Scaffold	2.92351	37.8
Enterococcus faecium	Bacteria	Terrabacteria group	Firmicutes	16C_LGH028	SAMN13441308	PRJNA592871	GCA_009770845.1	Contig	3.06326	37.6
Enterococcus faecium	Bacteria	Terrabacteria group	Firmicutes	2E6_DIV0576	SAMN04634073	PRJNA313452	GCA_002141195.1	Scaffold	3053	39
Enterococcus faecium	Bacteria	Terrabacteria group	Firmicutes	JB00008	SAMN07374792	PRJNA395273	GCA_014332725.1	Scaffold	3.37819	38.4
Enterococcus faecium	Bacteria	Terrabacteria group	Firmicutes	CVM N59779F	SAMN07982049	PRJNA292669	GCA_002944795.1	Contig	2.78437	37.6
Enterococcus faecium	Bacteria	Terrabacteria group	Firmicutes	VREN3204	SAMEA3893619	PRJEB12937	GCA_900178565.1	Scaffold	3.09866	37.6
Enterococcus faecium	Bacteria	Terrabacteria group	Firmicutes	VREN1530	SAMEA3893521	PRJEB12937	GCA_900179225.1	Scaffold	3.05767	37.7
Enterococcus faecium	Bacteria	Terrabacteria group	Firmicutes	CVM N60449F	SAMN07982097	PRJNA292669	GCA_002945215.1	Contig	2.77572	37.7
Enterococcus faecium	Bacteria	Terrabacteria group	Firmicutes	EF_139	SAMN10249058	PRJNA497126	GCA_003937575.1	Scaffold	3.05581	37.5
Enterococcus faecium	Bacteria	Terrabacteria group	Firmicutes	EF_129	SAMN10249106	PRJNA497126	GCA_003938065.1	Scaffold	3.05385	37.5
Enterococcus faecium	Bacteria	Terrabacteria group	Firmicutes	EF_051	SAMN10249098	PRJNA497126	GCA_003939215.1	Scaffold	3.01855	37.6
Enterococcus faecium	Bacteria	Terrabacteria group	Firmicutes	EF_132	SAMN10249034	PRJNA497126	GCA_003940995.1	Scaffold	3.05319	37.5
Enterococcus faecium	Bacteria	Terrabacteria group	Firmicutes	16C_LGH023	SAMN13441303	PRJNA592871	GCA_009770865.1	Contig	3.07924	37.6
Enterococcus faecium	Bacteria	Terrabacteria group	Firmicutes	vanD3	SAMD00141059	PRJDB7459	GCA_010722435.1	Scaffold	3.11976	38.1
Enterococcus faecium	Bacteria	Terrabacteria group	Firmicutes	EF_375	SAMN10248942	PRJNA497126	GCA_003936585.1	Scaffold	3.04965	37.5
Enterococcus faecium	Bacteria	Terrabacteria group	Firmicutes	EF_370	SAMN10249023	PRJNA497126	GCA_003937285.1	Scaffold	3.10378	37.5
Enterococcus faecium	Bacteria	Terrabacteria group	Firmicutes	EF_157	SAMN10249045	PRJNA497126	GCA_003939165.1	Scaffold	3.0613	37.5
Enterococcus faecium	Bacteria	Terrabacteria group	Firmicutes	EF_292	SAMN10249215	PRJNA497126	GCA_003965125.1	Scaffold	3.05211	37.5
Enterococcus faecium	Bacteria	Terrabacteria group	Firmicutes	EF_367	SAMN10249139	PRJNA497126	GCA_003936615.1	Scaffold	3.10385	37.5
Enterococcus faecium	Bacteria	Terrabacteria group	Firmicutes	V1933	SAMEA104656337	PRJEB25215	GCA_900303175.1	Contig	3.05395	37.6
Enterococcus faecium	Bacteria	Terrabacteria group	Firmicutes	V1641	SAMEA104656302	PRJEB25215	GCA_900302805.1	Contig	3.04823	37.6
Enterococcus faecium	Bacteria	Terrabacteria group	Firmicutes	VRE-1408535	SAMN04270969	PRJNA301929	GCA_001547505.1	Contig	2.47976	38.3
Enterococcus faecium	Bacteria	Terrabacteria group	Firmicutes	Isolate 30	SAMEA3935375	PRJEB13267	GCA_900080065.1	Contig	3.01735	37.6
Enterococcus faecium	Bacteria	Terrabacteria group	Firmicutes	Isolate 18	SAMEA3935366	PRJEB13267	GCA_900080055.1	Contig	2.88014	37.7
Enterococcus faecium	Bacteria	Terrabacteria group	Firmicutes	P2 CL A14	SAMN10272784	PRJNA273513	GCA_003796925.1	Contig	2.55939	38
Enterococcus faecium	Bacteria	Terrabacteria group	Firmicutes	P2 C A14	SAMN10272783	PRJNA273513	GCA_003797025.1	Contig	2.55677	38
Enterococcus faecium	Bacteria	Terrabacteria group	Firmicutes	VREN3647	SAMEA3893664	PRJEB12937	GCA_900179805.1	Contig	2.93736	37.9
Enterococcus faecium	Bacteria	Terrabacteria group	Firmicutes	VREN3657	SAMEA3893676	PRJEB12937	GCA_900180075.1	Scaffold	2.94185	37.9
Enterococcus faecium	Bacteria	Terrabacteria group	Firmicutes	VREN3684	SAMEA3893680	PRJEB12937	GCA_900180095.1	Contig	2.93534	37.9
Enterococcus faecium	Bacteria	Terrabacteria group	Firmicutes	VRE-1406033	SAMN04270962	PRJNA301929	GCA_001547265.1	Contig	3.16382	37.7
Enterococcus faecium	Bacteria	Terrabacteria group	Firmicutes	VREN3651	SAMEA3916084	PRJEB13191	GCA_900180285.1	Scaffold	2.94206	37.9
Enterococcus faecium	Bacteria	Terrabacteria group	Firmicutes	VREN3654	SAMEA3893760	PRJEB12937	GCA_900179885.1	Scaffold	2.94153	37.9
Enterococcus faecium	Bacteria	Terrabacteria group	Firmicutes	VREN3642	SAMEA3893659	PRJEB12937	GCA_900179355.1	Contig	2.93448	37.9
Enterococcus faecium	Bacteria	Terrabacteria group	Firmicutes	BA3972	SAMN14675391	PRJNA627548	GCA_012933065.1	Contig	2.80183	37.8
Enterococcus faecium	Bacteria	Terrabacteria group	Firmicutes	VRE 29	SAMN14073401	PRJNA605642	GCA_014326025.1	Contig	3.08163	37.8
Enterococcus faecium	Bacteria	Terrabacteria group	Firmicutes	VRE 30	SAMN14073402	PRJNA605642	GCA_014326085.1	Contig	3.05246	37.9
Enterococcus faecium	Bacteria	Terrabacteria group	Firmicutes	VRE 25	SAMN14073397	PRJNA605642	GCA_014326145.1	Contig	3.0216	37.8
Enterococcus faecium	Bacteria	Terrabacteria group	Firmicutes	VRE 4	SAMN14073376	PRJNA605642	GCA_014326525.1	Contig	3.0584	37.8
Enterococcus faecium	Bacteria	Terrabacteria group	Firmicutes	7_Efcm_HA-NL	SAMN06111317	PRJNA352198	GCA_002442275.1	Scaffold	2.88409	37.9
Enterococcus faecium	Bacteria	Terrabacteria group	Firmicutes	16S_LGH106	SAMN13441419	PRJNA592871	GCA_009770455.1	Contig	3.05153	37.6
Enterococcus faecium	Bacteria	Terrabacteria group	Firmicutes	16S_LGH099	SAMN13441413	PRJNA592871	GCA_009770505.1	Contig	3.04879	37.6
Enterococcus faecium	Bacteria	Terrabacteria group	Firmicutes	16S_LGH090	SAMN13441404	PRJNA592871	GCA_009770615.1	Contig	3.06468	37.6
Enterococcus faecium	Bacteria	Terrabacteria group	Firmicutes	16S_LGH080	SAMN13441394	PRJNA592871	GCA_009770705.1	Contig	3.06203	37.6
Enterococcus faecium	Bacteria	Terrabacteria group	Firmicutes	16C_LGH022	SAMN13441302	PRJNA592871	GCA_009770825.1	Contig	3.06343	37.6
Enterococcus faecium	Bacteria	Terrabacteria group	Firmicutes	16C_LGH015	SAMN13441295	PRJNA592871	GCA_009770945.1	Contig	3.06007	37.6
Enterococcus faecium	Bacteria	Terrabacteria group	Firmicutes	16S_RHH017	SAMN13441430	PRJNA592871	GCA_009770415.1	Contig	3.06221	37.6
Enterococcus faecium	Bacteria	Terrabacteria group	Firmicutes	TV52	SAMN09435233	PRJNA476469	GCA_005237275.1	Contig	2.5722	38
Enterococcus faecium	Bacteria	Terrabacteria group	Firmicutes	TV18	SAMN09435212	PRJNA476469	GCA_005237545.1	Scaffold	2.56779	38
Enterococcus faecium	Bacteria	Terrabacteria group	Firmicutes	CVM N59891F	SAMN07982058	PRJNA292669	GCA_002945255.1	Contig	2.81777	37.8
Enterococcus faecium	Bacteria	Terrabacteria group	Firmicutes	ARL08-983	SAMN09435328	PRJNA476469	GCA_005234905.1	Contig	2.8239	37.8
Enterococcus faecium	Bacteria	Terrabacteria group	Firmicutes	VRE-1402435	SAMN04270950	PRJNA301929	GCA_001547115.1	Contig	3.16943	37.8
Enterococcus faecium	Bacteria	Terrabacteria group	Firmicutes	Ru39-5	SAMN08009712	PRJNA417883	GCA_016642935.1	Contig	2.67457	38.1
Enterococcus faecium	Bacteria	Terrabacteria group	Firmicutes	VRE-1502939	SAMN04270973	PRJNA301929	GCA_001562895.1	Contig	2.90939	38.1
Enterococcus faecium	Bacteria	Terrabacteria group	Firmicutes	CL9725	SAMN15546619	PRJNA646532	GCA_015538575.1	Contig	2.84205	37.8
Enterococcus faecium	Bacteria	Terrabacteria group	Firmicutes	XM27-2	SAMN08009748	PRJNA417883	GCA_016642205.1	Contig	2.63855	38
Enterococcus faecium	Bacteria	Terrabacteria group	Firmicutes	Tb36302	SAMN08009718	PRJNA417883	GCA_016642835.1	Contig	2.64701	38
Enterococcus faecium	Bacteria	Terrabacteria group	Firmicutes	VREN1843	SAMEA3893481	PRJEB12937	GCA_900179795.1	Scaffold	3.19402	37.4
Enterococcus faecium	Bacteria	Terrabacteria group	Firmicutes	VREN1531	SAMEA3893522	PRJEB12937	GCA_900179345.1	Scaffold	3.04072	37.7
Enterococcus faecium	Bacteria	Terrabacteria group	Firmicutes	12-9VP	SAMN09435136	PRJNA476469	GCA_005238785.1	Contig	2.60883	38
Enterococcus faecium	Bacteria	Terrabacteria group	Firmicutes	VREN1902	SAMEA3893504	PRJEB12937	GCA_900178945.1	Scaffold	3.18266	37.4
Enterococcus faecium	Bacteria	Terrabacteria group	Firmicutes	P9 CL A28	SAMN10272821	PRJNA273513	GCA_003796005.1	Contig	2.50544	38.1
Enterococcus faecium	Bacteria	Terrabacteria group	Firmicutes	LIT1-A37'	SAMN10272809	PRJNA273513	GCA_003796645.1	Contig	2.47526	38.2
Enterococcus faecium	Bacteria	Terrabacteria group	Firmicutes	VRE-1504220	SAMN04270978	PRJNA301929	GCA_001563005.1	Contig	2.54438	38.3
Enterococcus faecium	Bacteria	Terrabacteria group	Firmicutes	VRE-1402563	SAMN04270952	PRJNA301929	GCA_001547175.1	Contig	3.24612	37.7
Enterococcus faecium	Bacteria	Terrabacteria group	Firmicutes	V1796	SAMEA104656320	PRJEB25215	GCA_900303025.1	Contig	3.09443	37.5
Enterococcus faecium	Bacteria	Terrabacteria group	Firmicutes	EN268a	SAMN08195928	PRJNA422750	GCA_004126825.1	Contig	2.68894	37.9
Enterococcus faecium	Bacteria	Terrabacteria group	Firmicutes	V1542	SAMEA104656299	PRJEB25215	GCA_900302795.1	Contig	3.05907	37.6
Enterococcus faecium	Bacteria	Terrabacteria group	Firmicutes	E4	SAMN06020001	PRJNA353757	GCA_001953445.1	Contig	2.94419	37.9
Enterococcus faecium	Bacteria	Terrabacteria group	Firmicutes	INF40	SAMN14051327	PRJNA605169	GCA_010720795.1	Contig	2.72763	38.3
Enterococcus faecium	Bacteria	Terrabacteria group	Firmicutes	Isolate 17	SAMEA3935365	PRJEB13267	GCA_900080075.1	Contig	3.00303	37.9
Enterococcus faecium	Bacteria	Terrabacteria group	Firmicutes	VREF004	SAMN08196784	PRJNA422798	GCA_002858985.1	Contig	2.99887	37.6
Enterococcus faecium	Bacteria	Terrabacteria group	Firmicutes	Ru39-6	SAMN08009713	PRJNA417883	GCA_016642945.1	Contig	2.67612	37.9
Enterococcus faecium	Bacteria	Terrabacteria group	Firmicutes	VREN1901	SAMEA3893502	PRJEB12937	GCA_900178735.1	Scaffold	3.17859	37.4
Enterococcus faecium	Bacteria	Terrabacteria group	Firmicutes	KMB_617	SAMN09398949	PRJNA474823	GCA_003346255.1	Contig	2.67738	38
Enterococcus faecium	Bacteria	Terrabacteria group	Firmicutes	VREN1900	SAMEA3893500	PRJEB12937	GCA_900178955.1	Scaffold	3.19419	37.4
Enterococcus faecium	Bacteria	Terrabacteria group	Firmicutes	VREN2303	SAMEA3893536	PRJEB12937	GCA_900178615.1	Scaffold	3.19604	37.4
Enterococcus faecium	Bacteria	Terrabacteria group	Firmicutes	VREN1840	SAMEA3893875	PRJEB12937	GCA_900179045.1	Scaffold	3.19253	37.4
Enterococcus faecium	Bacteria	Terrabacteria group	Firmicutes	VREN1800	SAMEA3894135	PRJEB12937	GCA_900180145.1	Scaffold	3.19365	37.4
Enterococcus faecium	Bacteria	Terrabacteria group	Firmicutes	VREN1837	SAMEA3893719	PRJEB12937	GCA_900179735.1	Scaffold	3.19245	37.4
Enterococcus faecium	Bacteria	Terrabacteria group	Firmicutes	J7	SAMN10744145	PRJNA515210	GCA_004332255.1	Scaffold	2.75888	38.1
Enterococcus faecium	Bacteria	Terrabacteria group	Firmicutes	11-8A	SAMN09435125	PRJNA476469	GCA_005237055.1	Scaffold	2.6479	37.9
Enterococcus faecium	Bacteria	Terrabacteria group	Firmicutes	VRE-1406092	SAMN04270963	PRJNA301929	GCA_001547315.1	Contig	3.08395	37.9
Enterococcus faecium	Bacteria	Terrabacteria group	Firmicutes	CL8308	SAMN15546603	PRJNA646532	GCA_015538935.1	Contig	2.91859	37.7
Enterococcus faecium	Bacteria	Terrabacteria group	Firmicutes	CVM N60336F	SAMN07982089	PRJNA292669	GCA_002944075.1	Contig	2.81003	37.7
Enterococcus faecium	Bacteria	Terrabacteria group	Firmicutes	DM34-3	SAMN08009750	PRJNA417883	GCA_016642175.1	Contig	2.65594	38
Enterococcus faecium	Bacteria	Terrabacteria group	Firmicutes	VET-277	SAMN15957612	PRJNA630475	GCA_014852805.1	Contig	2.48201	37.9
Enterococcus faecium	Bacteria	Terrabacteria group	Firmicutes	VET-276	SAMN15957611	PRJNA630475	GCA_014852845.1	Contig	2.47441	37.9
Enterococcus faecium	Bacteria	Terrabacteria group	Firmicutes	CVM N60252F	SAMN07982081	PRJNA292669	GCA_002944215.1	Contig	2619	37.9
Enterococcus faecium	Bacteria	Terrabacteria group	Firmicutes	VREN1623	SAMEA3893539	PRJEB12937	GCA_900179485.1	Scaffold	3.08732	37.5
Enterococcus faecium	Bacteria	Terrabacteria group	Firmicutes	VRE-1401338	SAMN04270939	PRJNA301929	GCA_001545745.1	Contig	3.07201	37.9
Enterococcus faecium	Bacteria	Terrabacteria group	Firmicutes	VREN1774	SAMEA3893565	PRJEB12937	GCA_900179575.1	Scaffold	3093	37.5
Enterococcus faecium	Bacteria	Terrabacteria group	Firmicutes	VREN1622	SAMEA3893537	PRJEB12937	GCA_900179325.1	Scaffold	3.08388	37.5
Enterococcus faecium	Bacteria	Terrabacteria group	Firmicutes	VREN3242	SAMEA3893624	PRJEB12937	GCA_900179115.1	Scaffold	3.05334	37.6
Enterococcus faecium	Bacteria	Terrabacteria group	Firmicutes	EF_052	SAMN10249079	PRJNA497126	GCA_003937355.1	Scaffold	3.06397	37.5
Enterococcus faecium	Bacteria	Terrabacteria group	Firmicutes	EF_127	SAMN10248973	PRJNA497126	GCA_003938045.1	Scaffold	3.01299	37.6
Enterococcus faecium	Bacteria	Terrabacteria group	Firmicutes	EF_120	SAMN10249112	PRJNA497126	GCA_003938105.1	Scaffold	3.01208	37.6
Enterococcus faecium	Bacteria	Terrabacteria group	Firmicutes	EF_313	SAMN10249158	PRJNA497126	GCA_003938265.1	Scaffold	3.00984	37.6
Enterococcus faecium	Bacteria	Terrabacteria group	Firmicutes	EF_108	SAMN10248979	PRJNA497126	GCA_003938395.1	Scaffold	3.07955	37.5
Enterococcus faecium	Bacteria	Terrabacteria group	Firmicutes	EF_205	SAMN10249031	PRJNA497126	GCA_003938495.1	Scaffold	3.0535	37.5
Enterococcus faecium	Bacteria	Terrabacteria group	Firmicutes	EF_111	SAMN10249142	PRJNA497126	GCA_003938505.1	Scaffold	3.06061	37.5
Enterococcus faecium	Bacteria	Terrabacteria group	Firmicutes	EF_054	SAMN10249182	PRJNA497126	GCA_003938515.1	Scaffold	3.06571	37.5
Enterococcus faecium	Bacteria	Terrabacteria group	Firmicutes	EF_275	SAMN10248968	PRJNA497126	GCA_003939175.1	Scaffold	3.06318	37.5
Enterococcus faecium	Bacteria	Terrabacteria group	Firmicutes	EF_006	SAMN10249104	PRJNA497126	GCA_003940245.1	Scaffold	3.07512	37.5
Enterococcus faecium	Bacteria	Terrabacteria group	Firmicutes	CVM N59469F	SAMN07982012	PRJNA292669	GCA_002945935.1	Contig	2.73685	37.9
Enterococcus faecium	Bacteria	Terrabacteria group	Firmicutes	vanD5	SAMD00141061	PRJDB7459	GCA_010722575.1	Scaffold	3.34232	39.1
Enterococcus faecium	Bacteria	Terrabacteria group	Firmicutes	ARL08-288	SAMN09435310	PRJNA476469	GCA_005235305.1	Contig	3.04034	38.1
Enterococcus faecium	Bacteria	Terrabacteria group	Firmicutes	VREN1980	SAMEA3893509	PRJEB12937	GCA_900178665.1	Scaffold	3.17181	37.4
Enterococcus faecium	Bacteria	Terrabacteria group	Firmicutes	VREN2307	SAMEA3893541	PRJEB12937	GCA_900178575.1	Scaffold	3.17718	37.4
Enterococcus faecium	Bacteria	Terrabacteria group	Firmicutes	VREN1835	SAMEA3893874	PRJEB12937	GCA_900178705.1	Scaffold	3.17377	37.4
Enterococcus faecium	Bacteria	Terrabacteria group	Firmicutes	UIC1	SAMN12611362	PRJNA561203	GCA_010119375.1	Scaffold	2.95107	37.7
Enterococcus faecium	Bacteria	Terrabacteria group	Firmicutes	VRE 47	SAMN14073419	PRJNA605642	GCA_014325705.1	Contig	2.92734	37.8
Enterococcus faecium	Bacteria	Terrabacteria group	Firmicutes	VREr6	SAMN04500822	PRJNA312725	GCA_001969545.1	Contig	3.01492	37.6
Enterococcus faecium	Bacteria	Terrabacteria group	Firmicutes	1MPJ201	SAMN10984479	PRJNA523601	GCA_017642125.1	Contig	2.83078	37.8
Enterococcus faecium	Bacteria	Terrabacteria group	Firmicutes	VREN3291	SAMEA3893634	PRJEB12937	GCA_900179435.1	Scaffold	3.09002	37.6
Enterococcus faecium	Bacteria	Terrabacteria group	Firmicutes	CVM N59567F	SAMN07982031	PRJNA292669	GCA_002945615.1	Contig	2.49421	38
Enterococcus faecium	Bacteria	Terrabacteria group	Firmicutes	CVM N60363F	SAMN07982091	PRJNA292669	GCA_002944695.1	Contig	2.62589	37.9
Enterococcus faecium	Bacteria	Terrabacteria group	Firmicutes	Isolate 23	SAMEA3935371	PRJEB13267	GCA_900080045.1	Contig	3.01104	37.8
Enterococcus faecium	Bacteria	Terrabacteria group	Firmicutes	VRE-1408429	SAMN04270968	PRJNA301929	GCA_001547495.1	Contig	2.76158	38
Enterococcus faecium	Bacteria	Terrabacteria group	Firmicutes	24-10	SAMN06327204	PRJNA374541	GCA_002009635.1	Contig	2.98095	37.6
Enterococcus faecium	Bacteria	Terrabacteria group	Firmicutes	EN837	SAMN08195951	PRJNA422750	GCA_004126905.1	Contig	2.52035	38
Enterococcus faecium	Bacteria	Terrabacteria group	Firmicutes	TV123	SAMN09435196	PRJNA476469	GCA_005237705.1	Contig	2.53372	38.1
Enterococcus faecium	Bacteria	Terrabacteria group	Firmicutes	CVM N60260F	SAMN07982082	PRJNA292669	GCA_002944025.1	Contig	2.74065	37.8
Enterococcus faecium	Bacteria	Terrabacteria group	Firmicutes	BA12993	SAMN14675390	PRJNA627548	GCA_012933145.1	Contig	2.93185	37.7
Enterococcus faecium	Bacteria	Terrabacteria group	Firmicutes	DM4-2	SAMN08009749	PRJNA417883	GCA_016642225.1	Contig	2.42551	38.2
Enterococcus faecium	Bacteria	Terrabacteria group	Firmicutes	SN446	SAMN11980301	PRJNA546230	GCA_006375775.1	Contig	2.84281	37.8
Enterococcus faecium	Bacteria	Terrabacteria group	Firmicutes	XJ46307	SAMN08009732	PRJNA417883	GCA_016642585.1	Contig	2.6829	38
Enterococcus faecium	Bacteria	Terrabacteria group	Firmicutes	EF_181	SAMN10249219	PRJNA497126	GCA_003938305.1	Scaffold	3.06149	37.5
Enterococcus faecium	Bacteria	Terrabacteria group	Firmicutes	4686	SAMN06065846	PRJNA355170	GCA_001896235.1	Contig	3.23051	37.4
Enterococcus faecium	Bacteria	Terrabacteria group	Firmicutes	VREN2172	SAMEA3916187	PRJEB13191	GCA_900180235.1	Scaffold	3.1945	37.4
Enterococcus faecium	Bacteria	Terrabacteria group	Firmicutes	EF_384	SAMN10249006	PRJNA497126	GCA_003939145.1	Scaffold	3.0096	37.6
Enterococcus faecium	Bacteria	Terrabacteria group	Firmicutes	TV14	SAMN09435207	PRJNA476469	GCA_005236505.1	Contig	2.57886	38
Enterococcus faecium	Bacteria	Terrabacteria group	Firmicutes	UIC2	SAMN12611458	PRJNA561209	GCA_010119315.1	Scaffold	2.92075	37.7
Enterococcus faecium	Bacteria	Terrabacteria group	Firmicutes	vanD4	SAMD00141060	PRJDB7459	GCA_010722535.1	Scaffold	3.1112	38
Enterococcus faecium	Bacteria	Terrabacteria group	Firmicutes	VRE-1402991	SAMN04270955	PRJNA301929	GCA_001547025.1	Contig	3109	37.8
Enterococcus faecium	Bacteria	Terrabacteria group	Firmicutes	A710	SAMN14675387	PRJNA627548	GCA_012933205.1	Contig	2.85435	37.7
Enterococcus faecium	Bacteria	Terrabacteria group	Firmicutes	ELSA32-2	SAMN08009717	PRJNA417883	GCA_016642795.1	Contig	2.64636	38
Enterococcus faecium	Bacteria	Terrabacteria group	Firmicutes	FML01805	SAMN12871471	PRJNA574890	GCA_009184525.1	Contig	2.85512	37.8
Enterococcus faecium	Bacteria	Terrabacteria group	Firmicutes	VREN1598	SAMEA3893534	PRJEB12937	GCA_900179235.1	Scaffold	3.05804	37.7
Enterococcus faecium	Bacteria	Terrabacteria group	Firmicutes	VREN2832	SAMEA3893584	PRJEB12937	GCA_900178805.1	Scaffold	2.97477	37.7
Enterococcus faecium	Bacteria	Terrabacteria group	Firmicutes	87056200	SAMN04266627	PRJNA301929	GCA_001542895.1	Scaffold	2.86623	38.1
Enterococcus faecium	Bacteria	Terrabacteria group	Firmicutes	VREN2849	SAMEA3916192	PRJEB13191	GCA_900180275.1	Scaffold	2.96061	37.7
Enterococcus faecium	Bacteria	Terrabacteria group	Firmicutes	EF_386	SAMN10248949	PRJNA497126	GCA_003939705.1	Scaffold	3.00945	37.6
Enterococcus faecium	Bacteria	Terrabacteria group	Firmicutes	TV10	SAMN09435191	PRJNA476469	GCA_005236645.1	Contig	2.58604	38
Enterococcus faecium	Bacteria	Terrabacteria group	Firmicutes	07-11-07	SAMN09435108	PRJNA476469	GCA_005238665.1	Contig	2.58456	38
Enterococcus faecium	Bacteria	Terrabacteria group	Firmicutes	EN49	SAMN08195935	PRJNA422750	GCA_004126755.1	Contig	2.61786	37.9
Enterococcus faecium	Bacteria	Terrabacteria group	Firmicutes	CVM N60425F	SAMN07982095	PRJNA292669	GCA_002945375.1	Contig	2.74022	37.8
Enterococcus faecium	Bacteria	Terrabacteria group	Firmicutes	VRE 28	SAMN14073400	PRJNA605642	GCA_014326065.1	Contig	3.01881	37.8
Enterococcus faecium	Bacteria	Terrabacteria group	Firmicutes	VRE 37	SAMN14073409	PRJNA605642	GCA_014325905.1	Contig	3.06248	37.7
Enterococcus faecium	Bacteria	Terrabacteria group	Firmicutes	07-03-81	SAMN09435107	PRJNA476469	GCA_005238985.1	Contig	2.58614	38
Enterococcus faecium	Bacteria	Terrabacteria group	Firmicutes	16S_LGH093	SAMN13441407	PRJNA592871	GCA_009770535.1	Contig	3.08593	37.6
Enterococcus faecium	Bacteria	Terrabacteria group	Firmicutes	SRR24-R	SAMN10867608	PRJNA520784	GCA_009733995.1	Scaffold	3.0247	38.2
Enterococcus faecium	Bacteria	Terrabacteria group	Firmicutes	AR01-139	SAMN09435266	PRJNA476469	GCA_005235965.1	Contig	2.89122	37.7
Enterococcus faecium	Bacteria	Terrabacteria group	Firmicutes	Y-1624	SAMN10259932	PRJNA498185	GCA_003947145.1	Contig	2.90329	37.6
Enterococcus faecium	Bacteria	Terrabacteria group	Firmicutes	BA13542	SAMN14675396	PRJNA627548	GCA_012933105.1	Contig	2.91435	37.7
Enterococcus faecium	Bacteria	Terrabacteria group	Firmicutes	HBSJRP 18-3.6	SAMN09209957	PRJNA321211	GCA_008921905.1	Scaffold	2.9547	37.8
Enterococcus faecium	Bacteria	Terrabacteria group	Firmicutes	Isolate 20	SAMEA3935368	PRJEB13267	GCA_900080015.1	Contig	3.00814	37.7
Enterococcus faecium	Bacteria	Terrabacteria group	Firmicutes	Ru26-1	SAMN08009708	PRJNA417883	GCA_016643015.1	Contig	2.65731	38
Enterococcus faecium	Bacteria	Terrabacteria group	Firmicutes	F1129D 110	SAMN05735022	PRJNA342049	GCA_002077625.1	Contig	2.71165	38.3
Enterococcus faecium	Bacteria	Terrabacteria group	Firmicutes	16C_LGH019	SAMN13441299	PRJNA592871	GCA_009770885.1	Contig	3.06364	37.6
Enterococcus faecium	Bacteria	Terrabacteria group	Firmicutes	A108R2B0	SAMN07985445	PRJNA417366	GCA_003933345.2	Scaffold	2.94741	38
Enterococcus faecium	Bacteria	Terrabacteria group	Firmicutes	HBSJRP 18-3.1	SAMN09209956	PRJNA321211	GCA_008921955.1	Contig	2.95701	37.7
Enterococcus faecium	Bacteria	Terrabacteria group	Firmicutes	2.1	SAMN04977977	PRJNA321211	GCA_008921735.1	Scaffold	2.95173	37.8
Enterococcus faecium	Bacteria	Terrabacteria group	Firmicutes	HBSJRP 18-2.1	SAMN09209953	PRJNA321211	GCA_008921925.1	Scaffold	2.95173	37.8
Enterococcus faecium	Bacteria	Terrabacteria group	Firmicutes	HBSJRP 18	SAMN09309281	PRJNA474468	GCA_008921855.1	Contig	2.94785	37.8
Enterococcus faecium	Bacteria	Terrabacteria group	Firmicutes	V1736	SAMEA104656308	PRJEB25215	GCA_900302865.1	Contig	3.0457	37.6
Enterococcus faecium	Bacteria	Terrabacteria group	Firmicutes	16S_LGH104	SAMN13441417	PRJNA592871	GCA_009770435.1	Contig	3.05649	37.6
Enterococcus faecium	Bacteria	Terrabacteria group	Firmicutes	16S_LGH091	SAMN13441405	PRJNA592871	GCA_009770555.1	Contig	3.06043	37.6
Enterococcus faecium	Bacteria	Terrabacteria group	Firmicutes	16S_LGH095	SAMN13441409	PRJNA592871	GCA_009770565.1	Contig	3.07746	37.6
Enterococcus faecium	Bacteria	Terrabacteria group	Firmicutes	16S_LGH074	SAMN13441388	PRJNA592871	GCA_009770745.1	Contig	3.05577	37.6
Enterococcus faecium	Bacteria	Terrabacteria group	Firmicutes	V1543	SAMEA104656300	PRJEB25215	GCA_900302815.1	Contig	3.03929	37.6
Enterococcus faecium	Bacteria	Terrabacteria group	Firmicutes	V1873	SAMEA104656324	PRJEB25215	GCA_900303035.1	Contig	2.99759	37.6
Enterococcus faecium	Bacteria	Terrabacteria group	Firmicutes	V1880	SAMEA104656327	PRJEB25215	GCA_900303065.1	Contig	3.04464	37.6
Enterococcus faecium	Bacteria	Terrabacteria group	Firmicutes	V1906	SAMEA104656332	PRJEB25215	GCA_900303115.1	Contig	2993	37.6
Enterococcus faecium	Bacteria	Terrabacteria group	Firmicutes	V1916	SAMEA104656333	PRJEB25215	GCA_900303145.1	Contig	3.04719	37.6
Enterococcus faecium	Bacteria	Terrabacteria group	Firmicutes	VREN1842	SAMEA3893478	PRJEB12937	GCA_900179985.1	Scaffold	3.20215	37.4
Enterococcus faecium	Bacteria	Terrabacteria group	Firmicutes	VREN1776	SAMEA3893568	PRJEB12937	GCA_900179605.1	Scaffold	3.0966	37.5
Enterococcus faecium	Bacteria	Terrabacteria group	Firmicutes	VREN1803	SAMEA3893587	PRJEB12937	GCA_900179695.1	Scaffold	3.14074	37.5
Enterococcus faecium	Bacteria	Terrabacteria group	Firmicutes	VREN1626	SAMEA3893544	PRJEB12937	GCA_900179495.1	Contig	3.08309	37.5
Enterococcus faecium	Bacteria	Terrabacteria group	Firmicutes	VREN1454	SAMEA3893513	PRJEB12937	GCA_900179545.1	Scaffold	3.09635	37.5
Enterococcus faecium	Bacteria	Terrabacteria group	Firmicutes	VREN2305	SAMEA3893877	PRJEB12937	GCA_900178695.1	Scaffold	3.19499	37.4
Enterococcus faecium	Bacteria	Terrabacteria group	Firmicutes	VREN1625	SAMEA3893542	PRJEB12937	GCA_900179415.1	Scaffold	3.17881	37.4
Enterococcus faecium	Bacteria	Terrabacteria group	Firmicutes	VREN1772	SAMEA3893562	PRJEB12937	GCA_900179565.1	Scaffold	3.09227	37.5
Enterococcus faecium	Bacteria	Terrabacteria group	Firmicutes	VREN1845	SAMEA3893486	PRJEB12937	GCA_900179775.1	Scaffold	3.17941	37.4
Enterococcus faecium	Bacteria	Terrabacteria group	Firmicutes	VREN1631	SAMEA3893553	PRJEB12937	GCA_900179505.1	Scaffold	3.08956	37.5
Enterococcus faecium	Bacteria	Terrabacteria group	Firmicutes	VREN1846	SAMEA3893488	PRJEB12937	GCA_900180015.1	Scaffold	3.17944	37.4
Enterococcus faecium	Bacteria	Terrabacteria group	Firmicutes	LIT18-A37	SAMN10272811	PRJNA273513	GCA_003795625.1	Contig	2.53478	38.1
Enterococcus faecium	Bacteria	Terrabacteria group	Firmicutes	LIT18-A37'	SAMN10272812	PRJNA273513	GCA_003796515.1	Contig	2.50782	38.1
Enterococcus faecium	Bacteria	Terrabacteria group	Firmicutes	VET-285	SAMN15957616	PRJNA630475	GCA_014852765.1	Contig	2.49481	37.9
Enterococcus faecium	Bacteria	Terrabacteria group	Firmicutes	AR98-565	SAMN09435272	PRJNA476469	GCA_005234595.1	Contig	2.8404	37.8
Enterococcus faecium	Bacteria	Terrabacteria group	Firmicutes	VREN1456	SAMEA3893516	PRJEB12937	GCA_900179135.1	Scaffold	3.09219	37.5
Enterococcus faecium	Bacteria	Terrabacteria group	Firmicutes	LMG 8148	SAMN04325105	PRJNA305395	GCA_001576665.1	Contig	2.69749	38.3
Enterococcus faecium	Bacteria	Terrabacteria group	Firmicutes	EM2369	SAMN10424982	PRJNA505538	GCA_004103165.1	Contig	2.78789	37.8
Enterococcus faecium	Bacteria	Terrabacteria group	Firmicutes	VREN3305	SAMEA3893639	PRJEB12937	GCA_900179515.1	Scaffold	3.04673	37.8
Enterococcus faecium	Bacteria	Terrabacteria group	Firmicutes	4928STDY7071583	SAMEA104567688	PRJEB22252	GCA_902161605.1	Scaffold	3.05251	37.6
Enterococcus faecium	Bacteria	Terrabacteria group	Firmicutes	615	SAMN07524546	PRJNA398373	GCA_002360265.1	Contig	2.64069	37.8
Enterococcus faecium	Bacteria	Terrabacteria group	Firmicutes	V1934	SAMEA104656338	PRJEB25215	GCA_900303165.1	Contig	3.06824	37.5
Enterococcus faecium	Bacteria	Terrabacteria group	Firmicutes	VREN1627	SAMEA3893545	PRJEB12937	GCA_900179365.1	Scaffold	3.08225	37.5
Enterococcus faecium	Bacteria	Terrabacteria group	Firmicutes	17S_NRH001	SAMN13441500	PRJNA592871	GCA_009770175.1	Contig	3.04228	37.6
Enterococcus faecium	Bacteria	Terrabacteria group	Firmicutes	V1402	SAMEA104656294	PRJEB25215	GCA_900302735.1	Contig	3.0646	37.5
Enterococcus faecium	Bacteria	Terrabacteria group	Firmicutes	V1782	SAMEA104656317	PRJEB25215	GCA_900302985.1	Contig	3.06637	37.5
Enterococcus faecium	Bacteria	Terrabacteria group	Firmicutes	VREN1630	SAMEA3893551	PRJEB12937	GCA_900179395.1	Scaffold	3.08276	37.5
Enterococcus faecium	Bacteria	Terrabacteria group	Firmicutes	VREN1807	SAMEA3893593	PRJEB12937	GCA_900179905.1	Scaffold	3.20076	37.4
Enterococcus faecium	Bacteria	Terrabacteria group	Firmicutes	VREN1778	SAMEA3893572	PRJEB12937	GCA_900179635.1	Scaffold	3.09587	37.5
Enterococcus faecium	Bacteria	Terrabacteria group	Firmicutes	VREN1841	SAMEA3893476	PRJEB12937	GCA_900179845.1	Scaffold	3.20195	37.4
Enterococcus faecium	Bacteria	Terrabacteria group	Firmicutes	VREN1810	SAMEA3893597	PRJEB12937	GCA_900179855.1	Scaffold	3.20082	37.4
Enterococcus faecium	Bacteria	Terrabacteria group	Firmicutes	VREN1801	SAMEA3893583	PRJEB12937	GCA_900179715.1	Scaffold	3.18786	37.4
Enterococcus faecium	Bacteria	Terrabacteria group	Firmicutes	VREN1806	SAMEA3893592	PRJEB12937	GCA_900180455.1	Scaffold	3.18497	37.4
Enterococcus faecium	Bacteria	Terrabacteria group	Firmicutes	U-1313438	SAMN04270924	PRJNA301929	GCA_001547355.1	Contig	3.30268	37.5
Enterococcus faecium	Bacteria	Terrabacteria group	Firmicutes	VREN1773	SAMEA3893564	PRJEB12937	GCA_900179585.1	Scaffold	3.09529	37.5
Enterococcus faecium	Bacteria	Terrabacteria group	Firmicutes	VREN1775	SAMEA3893567	PRJEB12937	GCA_900179595.1	Scaffold	3.09314	37.5
Enterococcus faecium	Bacteria	Terrabacteria group	Firmicutes	VREN1812	SAMEA3893601	PRJEB12937	GCA_900179745.1	Scaffold	3.14131	37.5
Enterococcus faecium	Bacteria	Terrabacteria group	Firmicutes	VREN1779	SAMEA3893573	PRJEB12937	GCA_900179615.1	Scaffold	3.09398	37.5
Enterococcus faecium	Bacteria	Terrabacteria group	Firmicutes	V1757	SAMEA104656309	PRJEB25215	GCA_900302895.1	Contig	3.0452	37.6
Enterococcus faecium	Bacteria	Terrabacteria group	Firmicutes	V1877	SAMEA104656326	PRJEB25215	GCA_900303045.1	Contig	3.04984	37.6
Enterococcus faecium	Bacteria	Terrabacteria group	Firmicutes	V1779	SAMEA104656315	PRJEB25215	GCA_900303295.1	Contig	3.04526	37.6
Enterococcus faecium	Bacteria	Terrabacteria group	Firmicutes	VREN1457	SAMEA3893518	PRJEB12937	GCA_900179255.1	Scaffold	3.07996	37.5
Enterococcus faecium	Bacteria	Terrabacteria group	Firmicutes	VREN1745	SAMEA3894133	PRJEB12937	GCA_900180125.1	Scaffold	3.1935	37.4
Enterococcus faecium	Bacteria	Terrabacteria group	Firmicutes	VREN2170	SAMEA3893876	PRJEB12937	GCA_900178675.1	Scaffold	3.19645	37.4
Enterococcus faecium	Bacteria	Terrabacteria group	Firmicutes	16S_LGH063	SAMN13441377	PRJNA592871	GCA_009770735.1	Contig	3.06596	37.6
Enterococcus faecium	Bacteria	Terrabacteria group	Firmicutes	VRE-1300899	SAMN04270927	PRJNA301929	GCA_001545955.1	Contig	3.18266	37.7
Enterococcus faecium	Bacteria	Terrabacteria group	Firmicutes	CL8988	SAMN15546611	PRJNA646532	GCA_015538745.1	Contig	2.94021	37.7
Enterococcus faecium	Bacteria	Terrabacteria group	Firmicutes	P12 CL A28	SAMN10272867	PRJNA273513	GCA_003796065.1	Contig	2.48125	38.1
Enterococcus faecium	Bacteria	Terrabacteria group	Firmicutes	VREN1814	SAMEA3893605	PRJEB12937	GCA_900179815.1	Contig	3.17361	37.4
Enterococcus faecium	Bacteria	Terrabacteria group	Firmicutes	VREN1782	SAMEA3893578	PRJEB12937	GCA_900179675.1	Scaffold	3.15834	37.5
Enterococcus faecium	Bacteria	Terrabacteria group	Firmicutes	VREN1374	SAMEA3893508	PRJEB12937	GCA_900179155.1	Scaffold	3.18792	37.4
Enterococcus faecium	Bacteria	Terrabacteria group	Firmicutes	VRE 24	SAMN14073396	PRJNA605642	GCA_014326165.1	Contig	2.99509	37.8
Enterococcus faecium	Bacteria	Terrabacteria group	Firmicutes	VREN1458	SAMEA3893520	PRJEB12937	GCA_900179315.1	Scaffold	3185	37.4
Enterococcus faecium	Bacteria	Terrabacteria group	Firmicutes	VREN1373	SAMEA3893507	PRJEB12937	GCA_900179405.1	Scaffold	3.18483	37.4
Enterococcus faecium	Bacteria	Terrabacteria group	Firmicutes	VREN1629	SAMEA3893550	PRJEB12937	GCA_900179455.1	Scaffold	3.16339	37.4
Enterococcus faecium	Bacteria	Terrabacteria group	Firmicutes	VRE-1502382	SAMN04270970	PRJNA301929	GCA_001562975.1	Contig	2.51418	38.4
Enterococcus faecium	Bacteria	Terrabacteria group	Firmicutes	VREN2164	SAMEA3893514	PRJEB12937	GCA_900178895.1	Scaffold	3.19161	37.4
Enterococcus faecium	Bacteria	Terrabacteria group	Firmicutes	VREN1798	SAMEA3893579	PRJEB12937	GCA_900179665.1	Scaffold	3.19986	37.4
Enterococcus faecium	Bacteria	Terrabacteria group	Firmicutes	VREN1744	SAMEA3893560	PRJEB12937	GCA_900179555.1	Scaffold	3.19641	37.4
Enterococcus faecium	Bacteria	Terrabacteria group	Firmicutes	VREN1799	SAMEA3893581	PRJEB12937	GCA_900179655.1	Scaffold	3.20139	37.4
Enterococcus faecium	Bacteria	Terrabacteria group	Firmicutes	VREN1805	SAMEA3893591	PRJEB12937	GCA_900179685.1	Scaffold	3.20165	37.4
Enterococcus faecium	Bacteria	Terrabacteria group	Firmicutes	VREN1839	SAMEA3893474	PRJEB12937	GCA_900179755.1	Scaffold	3.19851	37.4
Enterococcus faecium	Bacteria	Terrabacteria group	Firmicutes	VREN1813	SAMEA3893603	PRJEB12937	GCA_900179965.1	Scaffold	3.14215	37.5
Enterococcus faecium	Bacteria	Terrabacteria group	Firmicutes	VREN1838	SAMEA3893611	PRJEB12937	GCA_900180045.1	Scaffold	3.19912	37.4
Enterococcus faecium	Bacteria	Terrabacteria group	Firmicutes	VREN1628	SAMEA3893547	PRJEB12937	GCA_900179185.1	Scaffold	3.17718	37.4
Enterococcus faecium	Bacteria	Terrabacteria group	Firmicutes	VREN1600	SAMEA3893535	PRJEB12937	GCA_900179165.1	Scaffold	3.13985	37.5
Enterococcus faecium	Bacteria	Terrabacteria group	Firmicutes	VREN1534	SAMEA3893527	PRJEB12937	GCA_900179245.1	Scaffold	3.14368	37.5
Enterococcus faecium	Bacteria	Terrabacteria group	Firmicutes	EF_171	SAMN10249091	PRJNA497126	GCA_003938035.1	Scaffold	2.84486	37.7
Enterococcus faecium	Bacteria	Terrabacteria group	Firmicutes	EF_176	SAMN10248997	PRJNA497126	GCA_003939745.1	Scaffold	2.82612	37.8
Enterococcus faecium	Bacteria	Terrabacteria group	Firmicutes	VREN1455	SAMEA3893515	PRJEB12937	GCA_900179535.1	Scaffold	3.09495	37.5
Enterococcus faecium	Bacteria	Terrabacteria group	Firmicutes	VREN1811	SAMEA3893600	PRJEB12937	GCA_900179865.1	Scaffold	3.19827	37.4
Enterococcus faecium	Bacteria	Terrabacteria group	Firmicutes	24	SAMN07725774	PRJNA412735	GCA_002630975.1	Scaffold	2.95142	37.8
Enterococcus faecium	Bacteria	Terrabacteria group	Firmicutes	E3	SAMN06020000	PRJNA353757	GCA_001953435.1	Contig	3.01722	37.7
Enterococcus faecium	Bacteria	Terrabacteria group	Firmicutes	E13931	SAMN04270921	PRJNA301929	GCA_001546995.1	Contig	2.89315	38
Enterococcus faecium	Bacteria	Terrabacteria group	Firmicutes	VREN1836	SAMEA3893608	PRJEB12937	GCA_900179955.1	Contig	3188	37.4
Enterococcus faecium	Bacteria	Terrabacteria group	Firmicutes	VREN2173	SAMEA3893523	PRJEB12937	GCA_900179015.1	Scaffold	3.19145	37.4
Enterococcus faecium	Bacteria	Terrabacteria group	Firmicutes	VREN1781	SAMEA3893576	PRJEB12937	GCA_900179625.1	Scaffold	3.0952	37.5
Enterococcus faecium	Bacteria	Terrabacteria group	Firmicutes	VREN1743	SAMEA3893558	PRJEB12937	GCA_900179525.1	Scaffold	3.20043	37.4
Enterococcus faecium	Bacteria	Terrabacteria group	Firmicutes	VRE 6	SAMN14073378	PRJNA605642	GCA_014337875.1	Contig	2.90415	37.8
Enterococcus faecium	Bacteria	Terrabacteria group	Firmicutes	V1886	SAMEA104656329	PRJEB25215	GCA_900303085.1	Contig	3.0662	37.6
Enterococcus faecium	Bacteria	Terrabacteria group	Firmicutes	CVM N59435F	SAMN07982004	PRJNA292669	GCA_002946175.1	Contig	2.60811	37.9
Enterococcus faecium	Bacteria	Terrabacteria group	Firmicutes	18434	SAMN07725781	PRJNA412735	GCA_002562805.1	Scaffold	2.94854	38
Enterococcus faecium	Bacteria	Terrabacteria group	Firmicutes	CVM N54035	SAMN07981950	PRJNA292665	GCA_002948235.1	Contig	2.70279	37.8
Enterococcus faecium	Bacteria	Terrabacteria group	Firmicutes	CVM N52777	SAMN07981925	PRJNA292665	GCA_002948675.1	Contig	2.92433	37.5
Enterococcus faecium	Bacteria	Terrabacteria group	Firmicutes	VRE 52	SAMN14073424	PRJNA605642	GCA_014325585.1	Contig	3.07038	37.7
Enterococcus faecium	Bacteria	Terrabacteria group	Firmicutes	TV56	SAMN09435236	PRJNA476469	GCA_005237215.1	Contig	2.47545	38.2
Enterococcus faecium	Bacteria	Terrabacteria group	Firmicutes	CVM N54560	SAMN07981968	PRJNA292665	GCA_002947925.1	Contig	2.63413	37.9
Enterococcus faecium	Bacteria	Terrabacteria group	Firmicutes	VRE-1402237	SAMN04270946	PRJNA301929	GCA_001545855.1	Contig	3.15164	37.7
Enterococcus faecium	Bacteria	Terrabacteria group	Firmicutes	EN855a	SAMN08195952	PRJNA422750	GCA_004126915.1	Contig	2.56401	38
Enterococcus faecium	Bacteria	Terrabacteria group	Firmicutes	TV48	SAMN09435230	PRJNA476469	GCA_005236325.1	Contig	2.53744	38
Enterococcus faecium	Bacteria	Terrabacteria group	Firmicutes	VREN2171	SAMEA3893637	PRJEB12937	GCA_900179305.1	Scaffold	3.19273	37.4
Enterococcus faecium	Bacteria	Terrabacteria group	Firmicutes	VRE 50	SAMN14073422	PRJNA605642	GCA_014325625.1	Contig	3.08745	37.7
Enterococcus faecium	Bacteria	Terrabacteria group	Firmicutes	VRE 42	SAMN14073414	PRJNA605642	GCA_014325795.1	Contig	3.06587	37.6
Enterococcus faecium	Bacteria	Terrabacteria group	Firmicutes	VRE 22	SAMN14073394	PRJNA605642	GCA_014326195.1	Contig	3.08687	37.7
Enterococcus faecium	Bacteria	Terrabacteria group	Firmicutes	VRE 7	SAMN14073379	PRJNA605642	GCA_014326495.1	Contig	3.11625	37.7
Enterococcus faecium	Bacteria	Terrabacteria group	Firmicutes	BA17063	SAMN14675397	PRJNA627548	GCA_012932955.1	Contig	2.94732	37.5
Enterococcus faecium	Bacteria	Terrabacteria group	Firmicutes	vanD7	SAMD00141063	PRJDB7459	GCA_010722815.1	Scaffold	3.14981	38.2
Enterococcus faecium	Bacteria	Terrabacteria group	Firmicutes	16C_LGH018	SAMN13441298	PRJNA592871	GCA_009770905.1	Contig	3.05539	37.6
Enterococcus faecium	Bacteria	Terrabacteria group	Firmicutes	16S_RHH051	SAMN13441456	PRJNA592871	GCA_009770305.1	Contig	3.07381	37.6
Enterococcus faecium	Bacteria	Terrabacteria group	Firmicutes	VET-261	SAMN15957599	PRJNA630475	GCA_014853085.1	Contig	2.57771	38.1
Enterococcus faecium	Bacteria	Terrabacteria group	Firmicutes	17S_NRH003	SAMN13441502	PRJNA592871	GCA_009770155.1	Contig	3047	37.6
Enterococcus faecium	Bacteria	Terrabacteria group	Firmicutes	V1511	SAMEA104656298	PRJEB25215	GCA_900302785.1	Contig	2.97016	37.6
Enterococcus faecium	Bacteria	Terrabacteria group	Firmicutes	V1775	SAMEA104656314	PRJEB25215	GCA_900302945.1	Contig	3.0498	37.6
Enterococcus faecium	Bacteria	Terrabacteria group	Firmicutes	CVM N59754F	SAMN07982048	PRJNA292669	GCA_002944835.1	Contig	2.61845	37.9
Enterococcus faecium	Bacteria	Terrabacteria group	Firmicutes	16S_LGH053	SAMN13441367	PRJNA592871	GCA_009770725.1	Contig	3.01038	37.7
Enterococcus faecium	Bacteria	Terrabacteria group	Firmicutes	KRESVSE0002	SAMN09836114	PRJNA486083	GCA_003408975.1	Contig	2.8249	37.8
Enterococcus faecium	Bacteria	Terrabacteria group	Firmicutes	KRESVRE0005	SAMN09836112	PRJNA486083	GCA_003408995.1	Contig	2.84969	38
Enterococcus faecium	Bacteria	Terrabacteria group	Firmicutes	EF_519	SAMN10823977	PRJNA517335	GCA_004152475.1	Scaffold	2.9586	37.7
Enterococcus faecium	Bacteria	Terrabacteria group	Firmicutes	TV15	SAMN09435209	PRJNA476469	GCA_005236495.1	Contig	2.54167	38.1
Enterococcus faecium	Bacteria	Terrabacteria group	Firmicutes	VRE-1408033	SAMN04270966	PRJNA301929	GCA_001547475.1	Contig	2.84585	38.2
Enterococcus faecium	Bacteria	Terrabacteria group	Firmicutes	LY22	SAMN10344758	PRJNA498185	GCA_003719365.1	Scaffold	3.04499	37.5
Enterococcus faecium	Bacteria	Terrabacteria group	Firmicutes	HBSJRP 18-2.7	SAMN09209954	PRJNA321211	GCA_008921945.1	Contig	2.94869	37.7
Enterococcus faecium	Bacteria	Terrabacteria group	Firmicutes	VET-265	SAMN15957603	PRJNA630475	GCA_014852995.1	Contig	2.87662	37.6
Enterococcus faecium	Bacteria	Terrabacteria group	Firmicutes	VREF001	SAMN08196781	PRJNA422798	GCA_002859025.1	Contig	2.9879	37.6
Enterococcus faecium	Bacteria	Terrabacteria group	Firmicutes	VRE-1401859	SAMN04270941	PRJNA301929	GCA_001545795.1	Contig	3.14871	37.8
Enterococcus faecium	Bacteria	Terrabacteria group	Firmicutes	LIT2 A36	SAMN10272793	PRJNA273513	GCA_003795785.1	Contig	2.52305	38.1
Enterococcus faecium	Bacteria	Terrabacteria group	Firmicutes	CL8450a	SAMN15546604	PRJNA646532	GCA_015538905.1	Contig	2.91895	37.7
Enterococcus faecium	Bacteria	Terrabacteria group	Firmicutes	TV81	SAMN09435248	PRJNA476469	GCA_005236155.1	Scaffold	2.56171	38.2
Enterococcus faecium	Bacteria	Terrabacteria group	Firmicutes	C132	SAMN16376624	PRJNA667485	GCA_015221295.1	Contig	2.99243	37.6
Enterococcus faecium	Bacteria	Terrabacteria group	Firmicutes	VRE-1503262	SAMN04270974	PRJNA301929	GCA_001562925.1	Contig	2.97933	38
Enterococcus faecium	Bacteria	Terrabacteria group	Firmicutes	HBSJRP 18-3.10	SAMN10414370	PRJNA505317	GCA_008921725.1	Scaffold	2.95368	37.8
Enterococcus faecium	Bacteria	Terrabacteria group	Firmicutes	NIZ171	SAMN16925235	PRJNA680854	GCA_017639605.1	Contig	2.88736	37.7
Enterococcus faecium	Bacteria	Terrabacteria group	Firmicutes	VREr7	SAMN04500826	PRJNA312726	GCA_001969645.1	Contig	3.0212	37.6
Enterococcus faecium	Bacteria	Terrabacteria group	Firmicutes	cau-361	SAMN14987451	PRJNA627823	GCA_013280555.1	Contig	3.03282	37.6
Enterococcus faecium	Bacteria	Terrabacteria group	Firmicutes	VREN1375	SAMEA3893511	PRJEB12937	GCA_900179375.1	Scaffold	3.18453	37.4
Enterococcus faecium	Bacteria	Terrabacteria group	Firmicutes	VREN2165	SAMEA3893517	PRJEB12937	GCA_900178585.1	Scaffold	3.19416	37.4
Enterococcus faecium	Bacteria	Terrabacteria group	Firmicutes	VREN1371	SAMEA3893503	PRJEB12937	GCA_900179265.1	Scaffold	3.18475	37.4
Enterococcus faecium	Bacteria	Terrabacteria group	Firmicutes	VREN1533	SAMEA3893525	PRJEB12937	GCA_900179465.1	Scaffold	3.18564	37.4
Enterococcus faecium	Bacteria	Terrabacteria group	Firmicutes	VREN1804	SAMEA3893589	PRJEB12937	GCA_900179705.1	Scaffold	3.19734	37.4
Enterococcus faecium	Bacteria	Terrabacteria group	Firmicutes	VREN1834	SAMEA3893607	PRJEB12937	GCA_900179825.1	Contig	3.17582	37.4
Enterococcus faecium	Bacteria	Terrabacteria group	Firmicutes	VREN1809	SAMEA3893596	PRJEB12937	GCA_900179895.1	Scaffold	3.20258	37.4
Enterococcus faecium	Bacteria	Terrabacteria group	Firmicutes	VREN1597	SAMEA3893532	PRJEB12937	GCA_900179145.1	Scaffold	3.1847	37.4
Enterococcus faecium	Bacteria	Terrabacteria group	Firmicutes	VREN1802	SAMEA3893585	PRJEB12937	GCA_900179645.1	Scaffold	3.1974	37.4
Enterococcus faecium	Bacteria	Terrabacteria group	Firmicutes	VREN1815	SAMEA3893606	PRJEB12937	GCA_900179945.1	Scaffold	3.19455	37.4
Enterococcus faecium	Bacteria	Terrabacteria group	Firmicutes	VREN1532	SAMEA3893524	PRJEB12937	GCA_900179125.1	Scaffold	3.1748	37.4
Enterococcus faecium	Bacteria	Terrabacteria group	Firmicutes	EF_169	SAMN10249145	PRJNA497126	GCA_003939765.1	Scaffold	2.83763	37.7
Enterococcus faecium	Bacteria	Terrabacteria group	Firmicutes	EN442	SAMN08195933	PRJNA422750	GCA_004126765.1	Contig	2.58239	37.9
Enterococcus faecium	Bacteria	Terrabacteria group	Firmicutes	VET-269	SAMN15957607	PRJNA630475	GCA_014852875.1	Contig	2.4525	38.1
Enterococcus faecium	Bacteria	Terrabacteria group	Firmicutes	VRE 23	SAMN14073395	PRJNA605642	GCA_014326125.1	Contig	3.09428	37.7
Enterococcus faecium	Bacteria	Terrabacteria group	Firmicutes	P11 CL A21	SAMN10272854	PRJNA273513	GCA_003796285.1	Contig	2.40799	38.3
Enterococcus faecium	Bacteria	Terrabacteria group	Firmicutes	P7 CL A21	SAMN10272853	PRJNA273513	GCA_003796335.1	Contig	2.40403	38.3
Enterococcus faecium	Bacteria	Terrabacteria group	Firmicutes	VREN3205	SAMEA3893620	PRJEB12937	GCA_900178995.1	Scaffold	3.09225	37.6
Enterococcus faecium	Bacteria	Terrabacteria group	Firmicutes	16S_RHH046	SAMN13441453	PRJNA592871	GCA_009770315.1	Contig	3.08333	37.5
Enterococcus faecium	Bacteria	Terrabacteria group	Firmicutes	EN265	SAMN08195927	PRJNA422750	GCA_004127085.1	Contig	2.58175	37.9
Enterococcus faecium	Bacteria	Terrabacteria group	Firmicutes	TV162	SAMN09435210	PRJNA476469	GCA_005236515.1	Contig	2.52923	38
Enterococcus faecium	Bacteria	Terrabacteria group	Firmicutes	TV139	SAMN09435203	PRJNA476469	GCA_005236525.1	Contig	2.52658	38
Enterococcus faecium	Bacteria	Terrabacteria group	Firmicutes	TV138	SAMN09435202	PRJNA476469	GCA_005237675.1	Contig	2.50973	38.1
Enterococcus faecium	Bacteria	Terrabacteria group	Firmicutes	TV137	SAMN09435201	PRJNA476469	GCA_005237725.1	Contig	2.52734	38
Enterococcus faecium	Bacteria	Terrabacteria group	Firmicutes	E2	SAMN06019999	PRJNA353757	GCA_001953395.1	Contig	2.9487	37.9
Enterococcus faecium	Bacteria	Terrabacteria group	Firmicutes	ARL09-1074a	SAMN09435330	PRJNA476469	GCA_005234895.1	Contig	2.92563	37.7
Enterococcus faecium	Bacteria	Terrabacteria group	Firmicutes	TV4	SAMN09435232	PRJNA476469	GCA_005237325.1	Contig	2.56933	38
Enterococcus faecium	Bacteria	Terrabacteria group	Firmicutes	GH98	SAMN12794465	PRJNA572571	GCA_008725835.1	Contig	2.50967	38.1
Enterococcus faecium	Bacteria	Terrabacteria group	Firmicutes	VRE-1403540	SAMN04270958	PRJNA301929	GCA_001547425.1	Contig	3.17945	37.8
Enterococcus faecium	Bacteria	Terrabacteria group	Firmicutes	EN639	SAMN08195942	PRJNA422750	GCA_004126655.1	Contig	2.52614	38.1
Enterococcus faecium	Bacteria	Terrabacteria group	Firmicutes	EN727	SAMN08195947	PRJNA422750	GCA_004126975.1	Contig	2.58347	37.9
Enterococcus faecium	Bacteria	Terrabacteria group	Firmicutes	SAU27	SAMN05447657	PRJNA335386	GCA_002894565.1	Scaffold	2.91309	37.7
Enterococcus faecium	Bacteria	Terrabacteria group	Firmicutes	EF_103	SAMN10249033	PRJNA497126	GCA_003939775.1	Scaffold	3.12916	37.5
Enterococcus faecium	Bacteria	Terrabacteria group	Firmicutes	VREF005	SAMN08196785	PRJNA422798	GCA_002858965.1	Contig	2.97585	37.6
Enterococcus faecium	Bacteria	Terrabacteria group	Firmicutes	CL9747	SAMN15546622	PRJNA646532	GCA_015538535.1	Contig	2.89908	37.7
Enterococcus faecium	Bacteria	Terrabacteria group	Firmicutes	349T	SAMN11980297	PRJNA546230	GCA_006375855.1	Contig	2.99501	37.7
Enterococcus faecium	Bacteria	Terrabacteria group	Firmicutes	97-7_S6	SAMN06133059	PRJNA357096	GCA_001990615.1	Scaffold	3.10137	37.9
Enterococcus faecium	Bacteria	Terrabacteria group	Firmicutes	UEL170	SAMN10142019	PRJNA493784	GCA_003697805.1	Contig	3.04038	38
Enterococcus faecium	Bacteria	Terrabacteria group	Firmicutes	9B2_DIV04862	SAMN04634027	PRJNA313452	GCA_002141435.1	Scaffold	2.8347	39.4
Enterococcus faecium	Bacteria	Terrabacteria group	Firmicutes	XJ9302	SAMN08009722	PRJNA417883	GCA_016642685.1	Contig	2.65677	38
Enterococcus faecium	Bacteria	Terrabacteria group	Firmicutes	TV83	SAMN09435250	PRJNA476469	GCA_005234745.1	Scaffold	2.55436	38
Enterococcus faecium	Bacteria	Terrabacteria group	Firmicutes	VRE-1402006	SAMN04270944	PRJNA301929	GCA_001545685.1	Contig	3.14651	38
Enterococcus faecium	Bacteria	Terrabacteria group	Firmicutes	VRE-1402215	SAMN04270945	PRJNA301929	GCA_001545785.1	Contig	3.14117	37.8
Enterococcus faecium	Bacteria	Terrabacteria group	Firmicutes	CVM N55229	SAMN07981985	PRJNA292665	GCA_002947615.1	Contig	2.82711	37.7
Enterococcus faecium	Bacteria	Terrabacteria group	Firmicutes	EF_530	SAMN10823988	PRJNA517335	GCA_004151885.1	Scaffold	2.92638	37.8
Enterococcus faecium	Bacteria	Terrabacteria group	Firmicutes	2G6_DIV0578	SAMN04634033	PRJNA313452	GCA_002140595.1	Scaffold	3.01337	39.1
Enterococcus faecium	Bacteria	Terrabacteria group	Firmicutes	ST1421	SAMEA1089240	PRJEB25735	GCA_900332125.2	Contig	3.07471	37.5
Enterococcus faecium	Bacteria	Terrabacteria group	Firmicutes	16S_RHH055	SAMN13441460	PRJNA592871	GCA_009770265.1	Contig	3.05662	37.6
Enterococcus faecium	Bacteria	Terrabacteria group	Firmicutes	EF_502	SAMN10823960	PRJNA517335	GCA_004152305.1	Scaffold	2.93269	37.7
Enterococcus faecium	Bacteria	Terrabacteria group	Firmicutes	VREN1624	SAMEA3893540	PRJEB12937	GCA_900179195.1	Scaffold	3.17778	37.4
Enterococcus faecium	Bacteria	Terrabacteria group	Firmicutes	EF_526	SAMN10823984	PRJNA517335	GCA_004151975.1	Scaffold	2.85414	37.8
Enterococcus faecium	Bacteria	Terrabacteria group	Firmicutes	VREN1808	SAMEA3893595	PRJEB12937	GCA_900180025.1	Scaffold	3.20054	37.4
Enterococcus faecium	Bacteria	Terrabacteria group	Firmicutes	EF_534	SAMN10823992	PRJNA517335	GCA_004151795.1	Scaffold	2.76295	37.9
Enterococcus faecium	Bacteria	Terrabacteria group	Firmicutes	16C_LGH025	SAMN13441305	PRJNA592871	GCA_009770875.1	Contig	3.04795	37.6
Enterococcus faecium	Bacteria	Terrabacteria group	Firmicutes	GH58	SAMN12794460	PRJNA572571	GCA_008725935.1	Contig	2.47761	38.1
Enterococcus faecium	Bacteria	Terrabacteria group	Firmicutes	VRE 11	SAMN14073383	PRJNA605642	GCA_014326395.1	Contig	3.0429	37.7
Enterococcus faecium	Bacteria	Terrabacteria group	Firmicutes	VRE 5	SAMN14073377	PRJNA605642	GCA_014326485.1	Contig	3.03539	37.7
Enterococcus faecium	Bacteria	Terrabacteria group	Firmicutes	VRE 35	SAMN14073407	PRJNA605642	GCA_014325935.1	Contig	3.06089	37.7
Enterococcus faecium	Bacteria	Terrabacteria group	Firmicutes	EN188	SAMN08195923	PRJNA422750	GCA_004127135.1	Contig	2.45501	38
Enterococcus faecium	Bacteria	Terrabacteria group	Firmicutes	CVM N59951F	SAMN07982065	PRJNA292669	GCA_002944435.1	Contig	2.80163	37.8
Enterococcus faecium	Bacteria	Terrabacteria group	Firmicutes	11_Efcm_HA-DE	SAMN06111321	PRJNA352198	GCA_002631705.1	Contig	3.06337	37.6
Enterococcus faecium	Bacteria	Terrabacteria group	Firmicutes	EF_533	SAMN10823991	PRJNA517335	GCA_004151865.1	Scaffold	3.00665	37.7
Enterococcus faecium	Bacteria	Terrabacteria group	Firmicutes	Isolate 12	SAMEA3935364	PRJEB13267	GCA_900080105.1	Contig	2.97284	37.9
Enterococcus faecium	Bacteria	Terrabacteria group	Firmicutes	LY19	SAMN10344756	PRJNA498185	GCA_003719355.1	Scaffold	3.06001	37.5
Enterococcus faecium	Bacteria	Terrabacteria group	Firmicutes	VRE 15	SAMN14073387	PRJNA605642	GCA_014326325.1	Contig	3.07317	37.7
Enterococcus faecium	Bacteria	Terrabacteria group	Firmicutes	VRE 12	SAMN14073384	PRJNA605642	GCA_014326425.1	Contig	3.07921	37.7
Enterococcus faecium	Bacteria	Terrabacteria group	Firmicutes	CL9361	SAMN15546615	PRJNA646532	GCA_015538695.1	Contig	2.83808	37.7
Enterococcus faecium	Bacteria	Terrabacteria group	Firmicutes	EN669	SAMN08195943	PRJNA422750	GCA_004126555.1	Contig	2.51641	38
Enterococcus faecium	Bacteria	Terrabacteria group	Firmicutes	CVM N60048F	SAMN07982073	PRJNA292669	GCA_002944375.1	Contig	2.68542	37.8
Enterococcus faecium	Bacteria	Terrabacteria group	Firmicutes	HPH2	SAMN05006656	PRJNA321914	GCA_001858355.1	Contig	2.9792	37.8
Enterococcus faecium	Bacteria	Terrabacteria group	Firmicutes	TV42	SAMN09435224	PRJNA476469	GCA_005236375.1	Contig	2.62925	38
Enterococcus faecium	Bacteria	Terrabacteria group	Firmicutes	16S_LGH103	SAMN13441416	PRJNA592871	GCA_009770485.1	Contig	3.04645	37.6
Enterococcus faecium	Bacteria	Terrabacteria group	Firmicutes	TV77	SAMN09435245	PRJNA476469	GCA_005236225.1	Contig	2.63208	38
Enterococcus faecium	Bacteria	Terrabacteria group	Firmicutes	P3 C A7	SAMN10272829	PRJNA273513	GCA_003797055.1	Contig	2.41515	38.2
Enterococcus faecium	Bacteria	Terrabacteria group	Firmicutes	GH76	SAMN12794464	PRJNA572571	GCA_008725845.1	Contig	2.48263	38.1
Enterococcus faecium	Bacteria	Terrabacteria group	Firmicutes	CVM N59484F	SAMN07982013	PRJNA292669	GCA_002945895.1	Contig	2.46793	38
Enterococcus faecium	Bacteria	Terrabacteria group	Firmicutes	17S_NRH014	SAMN13441513	PRJNA592871	GCA_009770085.1	Contig	3.04858	37.6
Enterococcus faecium	Bacteria	Terrabacteria group	Firmicutes	EF_527	SAMN10823985	PRJNA517335	GCA_004151965.1	Scaffold	2.85619	37.8
Enterococcus faecium	Bacteria	Terrabacteria group	Firmicutes	VREF002	SAMN08196782	PRJNA422798	GCA_002859005.1	Contig	2.98997	37.6
Enterococcus faecium	Bacteria	Terrabacteria group	Firmicutes	M299741	SAMN11980292	PRJNA546230	GCA_006375945.1	Contig	3.09729	37.6
Enterococcus faecium	Bacteria	Terrabacteria group	Firmicutes	E64	SAMN09469426	PRJNA477379	GCA_003284785.1	Contig	2.98763	37.7
Enterococcus faecium	Bacteria	Terrabacteria group	Firmicutes	TV82	SAMN09435249	PRJNA476469	GCA_005236145.1	Contig	2.53656	38.1
Enterococcus faecium	Bacteria	Terrabacteria group	Firmicutes	10_Efcm_HA-DE	SAMN06111320	PRJNA352198	GCA_002631665.1	Contig	2.98532	37.8
Enterococcus faecium	Bacteria	Terrabacteria group	Firmicutes	1-1	SAMN04856160	PRJNA318491	GCA_008921835.1	Contig	2.94205	37.8
Enterococcus faecium	Bacteria	Terrabacteria group	Firmicutes	HBSJRP 18-2.10	SAMN09209955	PRJNA321211	GCA_008921935.1	Scaffold	2.95015	37.8
Enterococcus faecium	Bacteria	Terrabacteria group	Firmicutes	1MPJ203	SAMN10984480	PRJNA523601	GCA_017642135.1	Scaffold	2.82704	37.8
Enterococcus faecium	Bacteria	Terrabacteria group	Firmicutes	E5	SAMN06020034	PRJNA353757	GCA_001953465.1	Contig	3.08184	37.6
Enterococcus faecium	Bacteria	Terrabacteria group	Firmicutes	ELSA32-1	SAMN08009714	PRJNA417883	GCA_016642885.1	Contig	2.64647	38
Enterococcus faecium	Bacteria	Terrabacteria group	Firmicutes	H323	SAMN11980289	PRJNA546230	GCA_006376005.1	Contig	2.91307	37.7
Enterococcus faecium	Bacteria	Terrabacteria group	Firmicutes	ST-18	K073	SAMN06106844	PRJNA355910	GCA_002416685.1	Contig	3.20254	37.7
Enterococcus faecium	Bacteria	Terrabacteria group	Firmicutes	EF_523	SAMN10823981	PRJNA517335	GCA_004152005.1	Scaffold	2.90086	37.7
Enterococcus faecium	Bacteria	Terrabacteria group	Firmicutes	2_Efcm_HA-NL	SAMN06111312	PRJNA352198	GCA_002631505.1	Contig	2.99007	37.9
Enterococcus faecium	Bacteria	Terrabacteria group	Firmicutes	XJ9-4	SAMN08009719	PRJNA417883	GCA_016642825.1	Contig	2.6281	38
Enterococcus faecium	Bacteria	Terrabacteria group	Firmicutes	CL8793	SAMN15546609	PRJNA646532	GCA_015538785.1	Contig	2.8815	37.7
Enterococcus faecium	Bacteria	Terrabacteria group	Firmicutes	32	SAMN07725775	PRJNA412735	GCA_002562865.1	Scaffold	2.87642	37.9
Enterococcus faecium	Bacteria	Terrabacteria group	Firmicutes	EN595	SAMN08195940	PRJNA422750	GCA_004126675.1	Contig	2.59928	38
Enterococcus faecium	Bacteria	Terrabacteria group	Firmicutes	GH32	SAMN12794455	PRJNA572571	GCA_008726035.1	Contig	2.48697	38.1
Enterococcus faecium	Bacteria	Terrabacteria group	Firmicutes	GH24	SAMN12794452	PRJNA572571	GCA_008726075.1	Contig	2.48754	38.1
Enterococcus faecium	Bacteria	Terrabacteria group	Firmicutes	16S_LGH064	SAMN13441378	PRJNA592871	GCA_009770755.1	Contig	3.04661	37.6
Enterococcus faecium	Bacteria	Terrabacteria group	Firmicutes	ARL09-1265	SAMN09435332	PRJNA476469	GCA_005234245.1	Scaffold	3.07166	37.7
Enterococcus faecium	Bacteria	Terrabacteria group	Firmicutes	1-4	SAMN04856681	PRJNA318500	GCA_008921825.1	Scaffold	2.95541	37.8
Enterococcus faecium	Bacteria	Terrabacteria group	Firmicutes	VRE-1407988	SAMN04270965	PRJNA301929	GCA_001547415.1	Contig	2.75247	38.1
Enterococcus faecium	Bacteria	Terrabacteria group	Firmicutes	VRE-1502913	SAMN04270972	PRJNA301929	GCA_001563065.1	Contig	2.81176	38.3
Enterococcus faecium	Bacteria	Terrabacteria group	Firmicutes	P10 CL A7	SAMN10272781	PRJNA273513	GCA_003797705.1	Contig	2.27843	38.4
Enterococcus faecium	Bacteria	Terrabacteria group	Firmicutes	Isolate 19	SAMEA3935367	PRJEB13267	GCA_900080035.1	Contig	2.99839	37.8
Enterococcus faecium	Bacteria	Terrabacteria group	Firmicutes	EN383	SAMN08195931	PRJNA422750	GCA_004126795.1	Contig	2.68993	37.9
Enterococcus faecium	Bacteria	Terrabacteria group	Firmicutes	EN236	SAMN08195925	PRJNA422750	GCA_004127105.1	Contig	2.5944	38
Enterococcus faecium	Bacteria	Terrabacteria group	Firmicutes	TV92	SAMN09435251	PRJNA476469	GCA_005236135.1	Contig	2.62432	38
Enterococcus faecium	Bacteria	Terrabacteria group	Firmicutes	TV43	SAMN09435225	PRJNA476469	GCA_005237365.1	Contig	2.66035	38
Enterococcus faecium	Bacteria	Terrabacteria group	Firmicutes	P10 C A35	SAMN10272791	PRJNA273513	GCA_003795845.1	Contig	2.28891	38.3
Enterococcus faecium	Bacteria	Terrabacteria group	Firmicutes	P2 CL A28	SAMN10272790	PRJNA273513	GCA_003796945.1	Contig	2.28891	38.3
Enterococcus faecium	Bacteria	Terrabacteria group	Firmicutes	CVM N52649	SAMN07981912	PRJNA292665	GCA_002946895.1	Contig	2.85558	37.5
Enterococcus faecium	Bacteria	Terrabacteria group	Firmicutes	VRE-1300900	SAMN04270928	PRJNA301929	GCA_001545495.1	Contig	3.17947	37.7
Enterococcus faecium	Bacteria	Terrabacteria group	Firmicutes	GH14	SAMN12794450	PRJNA572571	GCA_008726125.1	Contig	2.48698	38.1
Enterococcus faecium	Bacteria	Terrabacteria group	Firmicutes	CL-6729	SAMN09475465	PRJNA477638	GCA_003332845.1	Contig	2.90988	37.7
Enterococcus faecium	Bacteria	Terrabacteria group	Firmicutes	EN438	SAMN08195932	PRJNA422750	GCA_004126775.1	Contig	2.50547	38
Enterococcus faecium	Bacteria	Terrabacteria group	Firmicutes	560_EFCM	SAMN03197760	PRJNA267549	GCA_001057285.1	Contig	2.66942	38.1
Enterococcus faecium	Bacteria	Terrabacteria group	Firmicutes	EN707	SAMN08195946	PRJNA422750	GCA_004125515.1	Contig	2.5016	38.1
Enterococcus faecium	Bacteria	Terrabacteria group	Firmicutes	P6 CL A28	SAMN10272820	PRJNA273513	GCA_003796105.1	Contig	2.53029	38.1
Enterococcus faecium	Bacteria	Terrabacteria group	Firmicutes	ARL09-146	SAMN09435334	PRJNA476469	GCA_005234215.1	Contig	2.99777	37.7
Enterococcus faecium	Bacteria	Terrabacteria group	Firmicutes	ARL08-1412	SAMN09435307	PRJNA476469	GCA_005234425.1	Contig	2.99986	37.7
Enterococcus faecium	Bacteria	Terrabacteria group	Firmicutes	CCT11	SAMN11980309	PRJNA546230	GCA_006375645.1	Contig	2.94457	37.7
Enterococcus faecium	Bacteria	Terrabacteria group	Firmicutes	ARL09-100	SAMN09435329	PRJNA476469	GCA_005234225.1	Contig	2.99768	37.7
Enterococcus faecium	Bacteria	Terrabacteria group	Firmicutes	EN877	SAMN08195953	PRJNA422750	GCA_004126885.1	Contig	2.50578	38.1
Enterococcus faecium	Bacteria	Terrabacteria group	Firmicutes	CVM N59998F	SAMN07982068	PRJNA292669	GCA_002944535.1	Contig	2.59279	37.8
Enterococcus faecium	Bacteria	Terrabacteria group	Firmicutes	EN47	SAMN08195934	PRJNA422750	GCA_004127015.1	Contig	2.3346	38.2
Enterococcus faecium	Bacteria	Terrabacteria group	Firmicutes	CVM N59492F	SAMN07982015	PRJNA292669	GCA_002945835.1	Contig	2.64847	38
Enterococcus faecium	Bacteria	Terrabacteria group	Firmicutes	3_Efcm_HA-NL	SAMN06111313	PRJNA352198	GCA_002631625.1	Contig	2.99353	37.9
Enterococcus faecium	Bacteria	Terrabacteria group	Firmicutes	F782	SAMN11980305	PRJNA546230	GCA_006375735.1	Contig	2.87021	37.7
Enterococcus faecium	Bacteria	Terrabacteria group	Firmicutes	VET-268	SAMN15957606	PRJNA630475	GCA_014852945.1	Contig	2.49543	38
Enterococcus faecium	Bacteria	Terrabacteria group	Firmicutes	VRE-1502856	SAMN04270971	PRJNA301929	GCA_001562915.1	Contig	2.92666	38.2
Enterococcus faecium	Bacteria	Terrabacteria group	Firmicutes	CL9540	SAMN15546617	PRJNA646532	GCA_015538635.1	Contig	2.8057	37.8
Enterococcus faecium	Bacteria	Terrabacteria group	Firmicutes	EF_521	SAMN10823979	PRJNA517335	GCA_004152075.1	Scaffold	2.84624	37.7
Enterococcus faecium	Bacteria	Terrabacteria group	Firmicutes	EF_506	SAMN10823964	PRJNA517335	GCA_004152275.1	Scaffold	3.07819	37.6
Enterococcus faecium	Bacteria	Terrabacteria group	Firmicutes	HPH9	SAMN11980296	PRJNA546230	GCA_006375865.1	Contig	2.9372	37.7
Enterococcus faecium	Bacteria	Terrabacteria group	Firmicutes	16S_RHH044	SAMN13441451	PRJNA592871	GCA_009770325.1	Contig	3.04877	37.6
Enterococcus faecium	Bacteria	Terrabacteria group	Firmicutes	12-3VP	SAMN09435129	PRJNA476469	GCA_005238515.1	Contig	2.63111	38.1
Enterococcus faecium	Bacteria	Terrabacteria group	Firmicutes	P3 CL A21	SAMN10272835	PRJNA273513	GCA_003796405.1	Contig	2.51129	38.2
Enterococcus faecium	Bacteria	Terrabacteria group	Firmicutes	P13 CL A28	SAMN10272868	PRJNA273513	GCA_003796815.1	Contig	2.5162	38.2
Enterococcus faecium	Bacteria	Terrabacteria group	Firmicutes	VV11	SAMN09435256	PRJNA476469	GCA_005234705.1	Contig	2.52181	38
Enterococcus faecium	Bacteria	Terrabacteria group	Firmicutes	TV97	SAMN09435252	PRJNA476469	GCA_005236125.1	Contig	2.52564	38
Enterococcus faecium	Bacteria	Terrabacteria group	Firmicutes	TV58	SAMN09435238	PRJNA476469	GCA_005237195.1	Contig	2.52485	38
Enterococcus faecium	Bacteria	Terrabacteria group	Firmicutes	ARL09-193	SAMN09435335	PRJNA476469	GCA_005234235.1	Scaffold	2.99507	37.7
Enterococcus faecium	Bacteria	Terrabacteria group	Firmicutes	ARL08-1437	SAMN09435308	PRJNA476469	GCA_005234405.1	Scaffold	2.9772	37.7
Enterococcus faecium	Bacteria	Terrabacteria group	Firmicutes	HUM-575	SAMN15957568	PRJNA630475	GCA_014854915.1	Contig	3.03293	37.7
Enterococcus faecium	Bacteria	Terrabacteria group	Firmicutes	M239495	SAMN11980294	PRJNA546230	GCA_006375895.1	Contig	2.97092	37.9
Enterococcus faecium	Bacteria	Terrabacteria group	Firmicutes	CVM N53804	SAMN07981948	PRJNA292665	GCA_002948245.1	Contig	2.80209	37.8
Enterococcus faecium	Bacteria	Terrabacteria group	Firmicutes	TV45	SAMN09435227	PRJNA476469	GCA_005237355.1	Contig	2.53509	38.1
Enterococcus faecium	Bacteria	Terrabacteria group	Firmicutes	16S_LGH085	SAMN13441399	PRJNA592871	GCA_009770655.1	Contig	3.05184	37.6
Enterococcus faecium	Bacteria	Terrabacteria group	Firmicutes	EF_513	SAMN10823971	PRJNA517335	GCA_004152515.1	Scaffold	3.08241	37.6
Enterococcus faecium	Bacteria	Terrabacteria group	Firmicutes	HUM-574	SAMN15957567	PRJNA630475	GCA_014854975.1	Contig	3.02223	37.7
Enterococcus faecium	Bacteria	Terrabacteria group	Firmicutes	INF91_9	SAMN14219271	PRJNA609064	GCA_015208145.1	Contig	3.40179	38
Enterococcus faecium	Bacteria	Terrabacteria group	Firmicutes	Isolate 22	SAMEA3935370	PRJEB13267	GCA_900080095.1	Contig	3.38425	37.5
Enterococcus faecium	Bacteria	Terrabacteria group	Firmicutes	12-5VP	SAMN09435130	PRJNA476469	GCA_005238475.1	Contig	2.51249	38.1
Enterococcus faecium	Bacteria	Terrabacteria group	Firmicutes	TV73	SAMN09435242	PRJNA476469	GCA_005236245.1	Contig	2.65717	38
Enterococcus faecium	Bacteria	Terrabacteria group	Firmicutes	TV71	SAMN09435241	PRJNA476469	GCA_005237165.1	Contig	2.6589	38
Enterococcus faecium	Bacteria	Terrabacteria group	Firmicutes	19	SAMN09225716	PRJNA472088	GCA_003240455.1	Contig	3.09281	37.5
Enterococcus faecium	Bacteria	Terrabacteria group	Firmicutes	ARL08-1256	SAMN09435304	PRJNA476469	GCA_005235395.1	Scaffold	3.00692	37.7
Enterococcus faecium	Bacteria	Terrabacteria group	Firmicutes	8_Efcm_HA-DE	SAMN06111318	PRJNA352198	GCA_002631645.1	Contig	2.98181	37.7
Enterococcus faecium	Bacteria	Terrabacteria group	Firmicutes	EF_500	SAMN10823958	PRJNA517335	GCA_004152605.1	Scaffold	2.99548	37.7
Enterococcus faecium	Bacteria	Terrabacteria group	Firmicutes	IV28	SAMN09435184	PRJNA476469	GCA_005236665.1	Contig	2.5914	38
Enterococcus faecium	Bacteria	Terrabacteria group	Firmicutes	HST1	SAMN11980287	PRJNA546230	GCA_006376055.1	Contig	2.9092	37.8
Enterococcus faecium	Bacteria	Terrabacteria group	Firmicutes	EF_508	SAMN10823966	PRJNA517335	GCA_004152205.1	Scaffold	2.92529	37.6
Enterococcus faecium	Bacteria	Terrabacteria group	Firmicutes	12-8VP	SAMN09435135	PRJNA476469	GCA_005238805.1	Contig	2.51486	38.1
Enterococcus faecium	Bacteria	Terrabacteria group	Firmicutes	EN54	SAMN08195939	PRJNA422750	GCA_004126685.1	Contig	2.58873	38
Enterococcus faecium	Bacteria	Terrabacteria group	Firmicutes	E6	SAMN06020035	PRJNA353757	GCA_001953455.1	Contig	2.97073	37.7
Enterococcus faecium	Bacteria	Terrabacteria group	Firmicutes	CL9762	SAMN15546623	PRJNA646532	GCA_015538545.1	Contig	2.86067	37.8
Enterococcus faecium	Bacteria	Terrabacteria group	Firmicutes	EF_512	SAMN10823970	PRJNA517335	GCA_004152505.1	Scaffold	2.92827	37.6
Enterococcus faecium	Bacteria	Terrabacteria group	Firmicutes	17S_NRH015	SAMN13441514	PRJNA592871	GCA_009770075.1	Contig	2.98399	37.6
Enterococcus faecium	Bacteria	Terrabacteria group	Firmicutes	16S_LGH081	SAMN13441395	PRJNA592871	GCA_009770605.1	Contig	3.05783	37.6
Enterococcus faecium	Bacteria	Terrabacteria group	Firmicutes	CL9785	SAMN15546624	PRJNA646532	GCA_015538435.1	Contig	2.87146	37.8
Enterococcus faecium	Bacteria	Terrabacteria group	Firmicutes	ARL09-1374	SAMN09435333	PRJNA476469	GCA_005234855.1	Contig	2.99695	37.7
Enterococcus faecium	Bacteria	Terrabacteria group	Firmicutes	D344RRF x C68	SAMN04414055	PRJNA306168	GCA_001543735.1	Scaffold	2.99272	38.1
Enterococcus faecium	Bacteria	Terrabacteria group	Firmicutes	EF_510	SAMN10823968	PRJNA517335	GCA_004152185.1	Scaffold	2.89266	37.7
Enterococcus faecium	Bacteria	Terrabacteria group	Firmicutes	EN370	SAMN08195930	PRJNA422750	GCA_004127055.1	Contig	2.68801	37.8
Enterococcus faecium	Bacteria	Terrabacteria group	Firmicutes	EF_525	SAMN10823983	PRJNA517335	GCA_004151985.1	Contig	2.95457	37.7
Enterococcus faecium	Bacteria	Terrabacteria group	Firmicutes	EF_524	SAMN10823982	PRJNA517335	GCA_004151995.1	Scaffold	2.77209	37.7
Enterococcus faecium	Bacteria	Terrabacteria group	Firmicutes	16S_LGH034	SAMN13441348	PRJNA592871	GCA_009770805.1	Contig	3.04593	37.6
Enterococcus faecium	Bacteria	Terrabacteria group	Firmicutes	12-6VP	SAMN09435131	PRJNA476469	GCA_005238445.1	Scaffold	2.51433	38.1
Enterococcus faecium	Bacteria	Terrabacteria group	Firmicutes	CVM N52829	SAMN07981928	PRJNA292665	GCA_002948605.1	Contig	2.52211	38
Enterococcus faecium	Bacteria	Terrabacteria group	Firmicutes	EF_540	SAMN10823998	PRJNA517335	GCA_004151765.1	Scaffold	2.85093	37.8
Enterococcus faecium	Bacteria	Terrabacteria group	Firmicutes	EN512	SAMN08195937	PRJNA422750	GCA_004126985.1	Contig	2.59845	38
Enterococcus faecium	Bacteria	Terrabacteria group	Firmicutes	TV111	SAMN09435192	PRJNA476469	GCA_005237785.1	Contig	2.57005	38
Enterococcus faecium	Bacteria	Terrabacteria group	Firmicutes	EF_537	SAMN10823995	PRJNA517335	GCA_004151815.1	Scaffold	3.06202	37.6
Enterococcus faecium	Bacteria	Terrabacteria group	Firmicutes	EF_538	SAMN10823996	PRJNA517335	GCA_004152395.1	Contig	3.06343	37.6
Enterococcus faecium	Bacteria	Terrabacteria group	Firmicutes	EF_535	SAMN10823993	PRJNA517335	GCA_004152415.1	Scaffold	3.0624	37.6
Enterococcus faecium	Bacteria	Terrabacteria group	Firmicutes	D344RRF x C68	SAMN04390121	PRJNA306168	GCA_001543575.1	Scaffold	3.02448	38.1
Enterococcus faecium	Bacteria	Terrabacteria group	Firmicutes	D344RRF x C68	SAMN04390118	PRJNA306168	GCA_001543835.1	Scaffold	3146	37.9
Enterococcus faecium	Bacteria	Terrabacteria group	Firmicutes	HBSJRP 9	SAMN09210002	PRJNA471488	GCA_008922055.1	Scaffold	2.91052	37.8
Enterococcus faecium	Bacteria	Terrabacteria group	Firmicutes	HBSJRP 10	SAMN10252953	PRJNA474468	GCA_009078405.1	Scaffold	2.89234	37.9
Enterococcus faecium	Bacteria	Terrabacteria group	Firmicutes	S-1001508	SAMN04270922	PRJNA301929	GCA_001547555.1	Contig	2.23612	38.5
Enterococcus faecium	Bacteria	Terrabacteria group	Firmicutes	TV21	SAMN09435215	PRJNA476469	GCA_005237515.1	Contig	2.70073	37.9
Enterococcus faecium	Bacteria	Terrabacteria group	Firmicutes	CL9583	SAMN15546618	PRJNA646532	GCA_015538625.1	Contig	2.85027	37.8
Enterococcus faecium	Bacteria	Terrabacteria group	Firmicutes	ARL09-1209	SAMN09435331	PRJNA476469	GCA_005234875.1	Contig	2.89196	37.7
Enterococcus faecium	Bacteria	Terrabacteria group	Firmicutes	ARL08-1218	SAMN09435302	PRJNA476469	GCA_005235445.1	Contig	3.00755	37.7
Enterococcus faecium	Bacteria	Terrabacteria group	Firmicutes	EN68	SAMN08195944	PRJNA422750	GCA_004126595.1	Contig	2.49021	38.1
Enterococcus faecium	Bacteria	Terrabacteria group	Firmicutes	Isolate 21	SAMEA3935369	PRJEB13267	GCA_900080085.1	Contig	3.02081	37.7
Enterococcus faecium	Bacteria	Terrabacteria group	Firmicutes	TV54	SAMN09435234	PRJNA476469	GCA_005236315.1	Contig	2.40542	38.1
Enterococcus faecium	Bacteria	Terrabacteria group	Firmicutes	H53S1	SAMN11029590	PRJNA524668	GCA_009734915.1	Contig	2.96214	37.6
Enterococcus faecium	Bacteria	Terrabacteria group	Firmicutes	17S_NRH030	SAMN13441529	PRJNA592871	GCA_009769925.1	Contig	3.04699	37.6
Enterococcus faecium	Bacteria	Terrabacteria group	Firmicutes	TV98	SAMN09435253	PRJNA476469	GCA_005236115.1	Contig	2.52001	38.1
Enterococcus faecium	Bacteria	Terrabacteria group	Firmicutes	TV125	SAMN09435197	PRJNA476469	GCA_005237715.1	Contig	2.52054	38.1
Enterococcus faecium	Bacteria	Terrabacteria group	Firmicutes	6_Efcm_HA-NL	SAMN06111316	PRJNA352198	GCA_002631655.1	Contig	2.97135	37.9
Enterococcus faecium	Bacteria	Terrabacteria group	Firmicutes	EF_532	SAMN10823990	PRJNA517335	GCA_004151875.1	Scaffold	2.89068	37.7
Enterococcus faecium	Bacteria	Terrabacteria group	Firmicutes	EF_531	SAMN10823989	PRJNA517335	GCA_004151925.1	Scaffold	2.89017	37.7
Enterococcus faecium	Bacteria	Terrabacteria group	Firmicutes	EN352	SAMN08195929	PRJNA422750	GCA_004127075.1	Contig	2.45362	38.1
Enterococcus faecium	Bacteria	Terrabacteria group	Firmicutes	EF_028	SAMN10249020	PRJNA497126	GCA_003937635.1	Scaffold	3.04819	37.5
Enterococcus faecium	Bacteria	Terrabacteria group	Firmicutes	VREF003	SAMN08196783	PRJNA422798	GCA_002859045.1	Contig	2.91337	37.7
Enterococcus faecium	Bacteria	Terrabacteria group	Firmicutes	CL9218	SAMN15546612	PRJNA646532	GCA_015538755.1	Contig	2.91366	37.7
Enterococcus faecium	Bacteria	Terrabacteria group	Firmicutes	CL8986	SAMN15546610	PRJNA646532	GCA_015538795.1	Contig	2.91928	37.7
Enterococcus faecium	Bacteria	Terrabacteria group	Firmicutes	TV118	SAMN09435194	PRJNA476469	GCA_005237735.1	Contig	2.58026	37.9
Enterococcus faecium	Bacteria	Terrabacteria group	Firmicutes	EF_515	SAMN10823973	PRJNA517335	GCA_004152135.1	Scaffold	3.08184	37.6
Enterococcus faecium	Bacteria	Terrabacteria group	Firmicutes	EF_504	SAMN10823962	PRJNA517335	GCA_004152265.1	Scaffold	3.06189	37.6
Enterococcus faecium	Bacteria	Terrabacteria group	Firmicutes	4_Efcm_HA-NL	SAMN06111314	PRJNA352198	GCA_002442475.1	Scaffold	2.94183	37.8
Enterococcus faecium	Bacteria	Terrabacteria group	Firmicutes	VRE-1402258	SAMN04270948	PRJNA301929	GCA_001545675.1	Contig	3.14187	37.8
Enterococcus faecium	Bacteria	Terrabacteria group	Firmicutes	EF_033	SAMN10249190	PRJNA497126	GCA_003938375.1	Scaffold	3.01753	37.6
Enterococcus faecium	Bacteria	Terrabacteria group	Firmicutes	CL10189	SAMN15546630	PRJNA646532	GCA_015538405.1	Contig	2.83048	37.8
Enterococcus faecium	Bacteria	Terrabacteria group	Firmicutes	CL9947	SAMN15546629	PRJNA646532	GCA_015538475.1	Contig	2.81196	37.8
Enterococcus faecium	Bacteria	Terrabacteria group	Firmicutes	EN510	SAMN08195936	PRJNA422750	GCA_004127025.1	Contig	2.45611	38.1
Enterococcus faecium	Bacteria	Terrabacteria group	Firmicutes	SSM5539	SAMN06065915	PRJNA335386	GCA_001996345.1	Scaffold	2.87638	37.7
Enterococcus faecium	Bacteria	Terrabacteria group	Firmicutes	ET12_17	SAMN07842354	PRJNA416121	GCA_002750905.2	Contig	2.96167	37.8
Enterococcus faecium	Bacteria	Terrabacteria group	Firmicutes	1001295B_180824_B8	SAMN15532736	PRJNA637878	GCA_015551885.1	Scaffold	3.04061	37.7
Enterococcus faecium	Bacteria	Terrabacteria group	Firmicutes	CDC AR Bank #0579	SAMN12822029	PRJNA573690	GCA_008868365.1	Contig	2.78455	37.9
Enterococcus faecium	Bacteria	Terrabacteria group	Firmicutes	EF_514	SAMN10823972	PRJNA517335	GCA_004152165.1	Scaffold	3.00444	37.6
Enterococcus faecium	Bacteria	Terrabacteria group	Firmicutes	Ru26-2	SAMN08009709	PRJNA417883	GCA_016643005.1	Contig	2.65279	38
Enterococcus faecium	Bacteria	Terrabacteria group	Firmicutes	HBSJRP 13	SAMN10252954	PRJNA474468	GCA_009078415.1	Scaffold	2.89314	37.9
Enterococcus faecium	Bacteria	Terrabacteria group	Firmicutes	HBSJRP 7	SAMN09209988	PRJNA471488	GCA_008921805.1	Scaffold	2.87411	37.9
Enterococcus faecium	Bacteria	Terrabacteria group	Firmicutes	HBSJRP 12	SAMN09210003	PRJNA471488	GCA_008922005.1	Contig	2.90529	37.9
Enterococcus faecium	Bacteria	Terrabacteria group	Firmicutes	HD5	SAMN16427131	PRJNA668898	GCA_014982635.1	Contig	2.69853	38
Enterococcus faecium	Bacteria	Terrabacteria group	Firmicutes	EN99	SAMN08195956	PRJNA422750	GCA_004126575.1	Contig	2.66391	37.9
Enterococcus faecium	Bacteria	Terrabacteria group	Firmicutes	TV44	SAMN09435226	PRJNA476469	GCA_005236355.1	Contig	2.65547	37.9
Enterococcus faecium	Bacteria	Terrabacteria group	Firmicutes	TV78	SAMN09435246	PRJNA476469	GCA_005236195.1	Contig	2.56784	38
Enterococcus faecium	Bacteria	Terrabacteria group	Firmicutes	TV76	SAMN09435244	PRJNA476469	GCA_005236235.1	Contig	2.58164	38
Enterococcus faecium	Bacteria	Terrabacteria group	Firmicutes	F915	SAMN11980281	PRJNA546230	GCA_006376175.1	Contig	2.53192	38.1
Enterococcus faecium	Bacteria	Terrabacteria group	Firmicutes	17S_NRH042	SAMN13441541	PRJNA592871	GCA_009769915.1	Contig	3.04017	37.6
Enterococcus faecium	Bacteria	Terrabacteria group	Firmicutes	R407	SAMN11029776	PRJNA524668	GCA_009734515.1	Contig	3.00517	37.5
Enterococcus faecium	Bacteria	Terrabacteria group	Firmicutes	EF_536	SAMN10823994	PRJNA517335	GCA_004151785.1	Scaffold	2.8908	37.7
Enterococcus faecium	Bacteria	Terrabacteria group	Firmicutes	EF_539	SAMN10823997	PRJNA517335	GCA_004151775.1	Scaffold	2.88519	37.7
Enterococcus faecium	Bacteria	Terrabacteria group	Firmicutes	ERV275	SAMN05461972	PRJNA335751	GCA_008131625.1	Contig	3.0888	37.6
Enterococcus faecium	Bacteria	Terrabacteria group	Firmicutes	VET-267	SAMN15957605	PRJNA630475	GCA_014852955.1	Contig	2.64943	37.9
Enterococcus faecium	Bacteria	Terrabacteria group	Firmicutes	EF_503	SAMN10823961	PRJNA517335	GCA_004152585.1	Scaffold	2.87345	37.7
Enterococcus faecium	Bacteria	Terrabacteria group	Firmicutes	VRE-1408197	SAMN04270967	PRJNA301929	GCA_001547365.1	Contig	2.32033	38.4
Enterococcus faecium	Bacteria	Terrabacteria group	Firmicutes	CVM N53479	SAMN07981937	PRJNA292665	GCA_002948415.1	Contig	2.60266	38
Enterococcus faecium	Bacteria	Terrabacteria group	Firmicutes	EF_511	SAMN10823969	PRJNA517335	GCA_004152175.1	Scaffold	2.89352	37.7
Enterococcus faecium	Bacteria	Terrabacteria group	Firmicutes	VV6	SAMN09435260	PRJNA476469	GCA_005236025.1	Contig	2.51084	38
Enterococcus faecium	Bacteria	Terrabacteria group	Firmicutes	CVM N60061F	SAMN07982074	PRJNA292669	GCA_002944455.1	Contig	2.75481	37.8
Enterococcus faecium	Bacteria	Terrabacteria group	Firmicutes	5_Efcm_HA-NL	SAMN06111315	PRJNA352198	GCA_002631535.1	Contig	2.9413	37.9
Enterococcus faecium	Bacteria	Terrabacteria group	Firmicutes	CVM N52629	SAMN07981908	PRJNA292665	GCA_002946955.1	Contig	2.57247	38.1
Enterococcus faecium	Bacteria	Terrabacteria group	Firmicutes	EF_517	SAMN10823975	PRJNA517335	GCA_004152105.1	Scaffold	2.88571	37.7
Enterococcus faecium	Bacteria	Terrabacteria group	Firmicutes	CL9800	SAMN15546626	PRJNA646532	GCA_015538425.1	Contig	2.92186	37.8
Enterococcus faecium	Bacteria	Terrabacteria group	Firmicutes	Isolate 24	SAMEA3935372	PRJEB13267	GCA_900080115.1	Contig	3.15473	37.6
Enterococcus faecium	Bacteria	Terrabacteria group	Firmicutes	ERV251	SAMN05461969	PRJNA335751	GCA_008131565.1	Contig	2.99449	37.7
Enterococcus faecium	Bacteria	Terrabacteria group	Firmicutes	M410399	SAMN11980295	PRJNA546230	GCA_006375915.1	Contig	2.96002	37.7
Enterococcus faecium	Bacteria	Terrabacteria group	Firmicutes	TV55	SAMN09435235	PRJNA476469	GCA_005237235.1	Contig	2.64923	38
Enterococcus faecium	Bacteria	Terrabacteria group	Firmicutes	EN808	SAMN08195949	PRJNA422750	GCA_004126565.1	Contig	2.54875	38.1
Enterococcus faecium	Bacteria	Terrabacteria group	Firmicutes	TV75	SAMN09435243	PRJNA476469	GCA_005234785.1	Contig	2.59363	37.9
Enterococcus faecium	Bacteria	Terrabacteria group	Firmicutes	TV20	SAMN09435214	PRJNA476469	GCA_005237525.1	Contig	2.55615	38
Enterococcus faecium	Bacteria	Terrabacteria group	Firmicutes	TV41	SAMN09435223	PRJNA476469	GCA_005237385.1	Contig	2.54046	38
Enterococcus faecium	Bacteria	Terrabacteria group	Firmicutes	C68	SAMN04347310	PRJNA306168	GCA_001543825.1	Scaffold	2.9525	37.9
Enterococcus faecium	Bacteria	Terrabacteria group	Firmicutes	EN257	SAMN08195926	PRJNA422750	GCA_004126855.1	Contig	2.57026	38
Enterococcus faecium	Bacteria	Terrabacteria group	Firmicutes	TV104	SAMN09435188	PRJNA476469	GCA_005237865.1	Contig	2.63518	38
Enterococcus faecium	Bacteria	Terrabacteria group	Firmicutes	7527	SAMN07524549	PRJNA398373	GCA_002360135.1	Contig	2.77593	37.7
Enterococcus faecium	Bacteria	Terrabacteria group	Firmicutes	TV47	SAMN09435229	PRJNA476469	GCA_005236345.1	Contig	2.55133	38
Enterococcus faecium	Bacteria	Terrabacteria group	Firmicutes	TV12	SAMN09435199	PRJNA476469	GCA_005236605.1	Contig	2.54444	38
Enterococcus faecium	Bacteria	Terrabacteria group	Firmicutes	F64	SAMN11980306	PRJNA546230	GCA_006375695.1	Contig	2.52524	38.1
Enterococcus faecium	Bacteria	Terrabacteria group	Firmicutes	TV49	SAMN09435231	PRJNA476469	GCA_005236305.1	Contig	2.56225	38
Enterococcus faecium	Bacteria	Terrabacteria group	Firmicutes	CL9735	SAMN15546621	PRJNA646532	GCA_015538595.1	Contig	2.86687	38
Enterococcus faecium	Bacteria	Terrabacteria group	Firmicutes	CL9789	SAMN15546625	PRJNA646532	GCA_015538485.1	Contig	2.95179	37.7
Enterococcus faecium	Bacteria	Terrabacteria group	Firmicutes	IHC123	SAMN05413902	PRJNA329509	GCA_003335835.1	Contig	3.02681	37.7
Enterococcus faecium	Bacteria	Terrabacteria group	Firmicutes	M260840	SAMN11980293	PRJNA546230	GCA_006375925.1	Contig	2.94925	37.9
Enterococcus faecium	Bacteria	Terrabacteria group	Firmicutes	CL8183	SAMN15546600	PRJNA646532	GCA_015538985.1	Contig	2.90887	37.7
Enterococcus faecium	Bacteria	Terrabacteria group	Firmicutes	CL9848	SAMN15546628	PRJNA646532	GCA_015536545.1	Contig	2.91468	37.8
Enterococcus faecium	Bacteria	Terrabacteria group	Firmicutes	VRE-1400408	SAMN04270935	PRJNA301929	GCA_001545605.1	Contig	3.1341	37.8
Enterococcus faecium	Bacteria	Terrabacteria group	Firmicutes	VRE-1407687	SAMN04270964	PRJNA301929	GCA_001547285.1	Contig	2.96229	38.1
Enterococcus faecium	Bacteria	Terrabacteria group	Firmicutes	CL9313	SAMN15546614	PRJNA646532	GCA_015538675.1	Contig	2.30397	37.8
Enterococcus faecium	Bacteria	Terrabacteria group	Firmicutes	CVM N54070	SAMN07981951	PRJNA292665	GCA_002949035.1	Contig	2.60694	37.9
Enterococcus faecium	Bacteria	Terrabacteria group	Firmicutes	CVM N54538	SAMN07981962	PRJNA292665	GCA_002948875.1	Contig	2.52888	38
Enterococcus faecium	Bacteria	Terrabacteria group	Firmicutes	VRE-1300578	SAMN04270926	PRJNA301929	GCA_001545835.1	Contig	3.10972	37.9
Enterococcus faecium	Bacteria	Terrabacteria group	Firmicutes	F11J	SAMN11029604	PRJNA524668	GCA_009734925.1	Contig	2.96437	37.6
Enterococcus faecium	Bacteria	Terrabacteria group	Firmicutes	VET-283	SAMN15957615	PRJNA630475	GCA_014852745.1	Contig	2.49507	38
Enterococcus faecium	Bacteria	Terrabacteria group	Firmicutes	R337	SAMN11029844	PRJNA524668	GCA_009734805.1	Contig	3.02378	37.5
Enterococcus faecium	Bacteria	Terrabacteria group	Firmicutes	B492	SAMN11029791	PRJNA524668	GCA_009734855.1	Contig	3.00831	37.5
Enterococcus faecium	Bacteria	Terrabacteria group	Firmicutes	EF_520	SAMN10823978	PRJNA517335	GCA_004152065.1	Scaffold	2.88359	37.7
Enterococcus faecium	Bacteria	Terrabacteria group	Firmicutes	ICBEf1B	SAMN07326818	PRJNA393267	GCA_002233655.1	Contig	3.00204	37.6
Enterococcus faecium	Bacteria	Terrabacteria group	Firmicutes	MJR8396B	SAMN03850948	PRJNA272091	GCA_001546375.1	Scaffold	2.65729	38.2
Enterococcus faecium	Bacteria	Terrabacteria group	Firmicutes	16C_LGH009	SAMN13441545	PRJNA592871	GCA_009769955.1	Contig	2.94891	38
Enterococcus faecium	Bacteria	Terrabacteria group	Firmicutes	CVM N60200F	SAMN07982080	PRJNA292669	GCA_002944235.1	Contig	2.53801	38
Enterococcus faecium	Bacteria	Terrabacteria group	Firmicutes	CVM N55317	SAMN07981993	PRJNA292665	GCA_002947295.1	Contig	2.66004	38.3
Enterococcus faecium	Bacteria	Terrabacteria group	Firmicutes	D344RRF x C68	SAMN04414054	PRJNA306168	GCA_001543795.1	Scaffold	2.9944	38.1
Enterococcus faecium	Bacteria	Terrabacteria group	Firmicutes	1001136B_160425_C7	SAMN15533208	PRJNA637878	GCA_015546985.1	Scaffold	2.72239	38
Enterococcus faecium	Bacteria	Terrabacteria group	Firmicutes	CL10484	SAMN15546631	PRJNA646532	GCA_015536555.1	Contig	3.01254	37.6
Enterococcus faecium	Bacteria	Terrabacteria group	Firmicutes	CL9734	SAMN15546620	PRJNA646532	GCA_015538525.1	Contig	2.92799	37.8
Enterococcus faecium	Bacteria	Terrabacteria group	Firmicutes	EF_034	SAMN10248976	PRJNA497126	GCA_003940205.1	Scaffold	3.03434	37.5
Enterococcus faecium	Bacteria	Terrabacteria group	Firmicutes	VRE-1401379	SAMN04270940	PRJNA301929	GCA_001547095.1	Contig	3045	38
Enterococcus faecium	Bacteria	Terrabacteria group	Firmicutes	S-1402282	SAMN04270923	PRJNA301929	GCA_001547335.1	Contig	3.15201	37.8
Enterococcus faecium	Bacteria	Terrabacteria group	Firmicutes	CVM N54190	SAMN07981960	PRJNA292665	GCA_002948155.1	Contig	2.50389	38.1
Enterococcus faecium	Bacteria	Terrabacteria group	Firmicutes	17S_NRH029	SAMN13441528	PRJNA592871	GCA_009769935.1	Contig	3.03579	37.6
Enterococcus faecium	Bacteria	Terrabacteria group	Firmicutes	EF_501	SAMN10823959	PRJNA517335	GCA_004152285.1	Scaffold	2.8105	37.8
Enterococcus faecium	Bacteria	Terrabacteria group	Firmicutes	14S_RHH008	SAMN13441241	PRJNA592871	GCA_009770965.1	Contig	3.06372	37.6
Enterococcus faecium	Bacteria	Terrabacteria group	Firmicutes	CVM N60123F	SAMN07982078	PRJNA292669	GCA_002944355.1	Contig	2.6484	37.9
Enterococcus faecium	Bacteria	Terrabacteria group	Firmicutes	17S_NRH008	SAMN13441507	PRJNA592871	GCA_009770105.1	Contig	3.03479	37.6
Enterococcus faecium	Bacteria	Terrabacteria group	Firmicutes	TV57	SAMN09435237	PRJNA476469	GCA_005237205.1	Contig	2.55462	38
Enterococcus faecium	Bacteria	Terrabacteria group	Firmicutes	IHC38	SAMN05413883	PRJNA329509	GCA_003350815.1	Scaffold	3.11602	37.6
Enterococcus faecium	Bacteria	Terrabacteria group	Firmicutes	VRE-1401318	SAMN04270938	PRJNA301929	GCA_001545775.1	Contig	3.22964	37.9
Enterococcus faecium	Bacteria	Terrabacteria group	Firmicutes	H123S2	SAMN11029491	PRJNA524668	GCA_009734975.1	Contig	2.93783	37.7
Enterococcus faecium	Bacteria	Terrabacteria group	Firmicutes	185_EFCM	SAMN03197376	PRJNA267549	GCA_001055715.1	Contig	3.34122	37.6
Enterococcus faecium	Bacteria	Terrabacteria group	Firmicutes	VET-263	SAMN15957601	PRJNA630475	GCA_014853025.1	Contig	2.77593	37.8
Enterococcus faecium	Bacteria	Terrabacteria group	Firmicutes	VRE-1503268	SAMN04270975	PRJNA301929	GCA_001562905.1	Contig	2.39947	38.7
Enterococcus faecium	Bacteria	Terrabacteria group	Firmicutes	CVM N54546	SAMN07981963	PRJNA292665	GCA_002948075.1	Contig	2.39219	38.2
Enterococcus faecium	Bacteria	Terrabacteria group	Firmicutes	VRE-1300937	SAMN04270930	PRJNA301929	GCA_001545595.1	Contig	3.26767	37.9
Enterococcus faecium	Bacteria	Terrabacteria group	Firmicutes	VRE-1401098	SAMN04270937	PRJNA301929	GCA_001545725.1	Contig	3055	37.9
Enterococcus faecium	Bacteria	Terrabacteria group	Firmicutes	CL9263b	SAMN15546613	PRJNA646532	GCA_015538725.1	Contig	2.95706	37.7
Enterococcus faecium	Bacteria	Terrabacteria group	Firmicutes	INF9	SAMN14051329	PRJNA605169	GCA_010720715.1	Contig	2.66693	38.2
Enterococcus faecium	Bacteria	Terrabacteria group	Firmicutes	CVM N60463F	SAMN07982098	PRJNA292669	GCA_002945185.1	Contig	2.5403	37.9
Enterococcus faecium	Bacteria	Terrabacteria group	Firmicutes	D344RRF x C68	SAMN04414053	PRJNA306168	GCA_001543765.1	Scaffold	2.97291	38
Enterococcus faecium	Bacteria	Terrabacteria group	Firmicutes	EF_529	SAMN10823987	PRJNA517335	GCA_004151895.1	Scaffold	2.9842	37.5
Enterococcus faecium	Bacteria	Terrabacteria group	Firmicutes	EF_528	SAMN10823986	PRJNA517335	GCA_004152405.1	Scaffold	2.98405	37.5
Enterococcus faecium	Bacteria	Terrabacteria group	Firmicutes	HD31	SAMN11980311	PRJNA546230	GCA_006375635.1	Contig	2.96536	37.6
Enterococcus faecium	Bacteria	Terrabacteria group	Firmicutes	197806558	SAMN04270920	PRJNA301929	GCA_001545985.1	Contig	2.18921	38.6
Enterococcus faecium	Bacteria	Terrabacteria group	Firmicutes	E62	SAMN09469344	PRJNA477376	GCA_003284815.1	Contig	2.92674	37.7
Enterococcus faecium	Bacteria	Terrabacteria group	Firmicutes	EN522	SAMN08195938	PRJNA422750	GCA_004126705.1	Contig	2.44244	38.1
Enterococcus faecium	Bacteria	Terrabacteria group	Firmicutes	CVM N54550	SAMN07981965	PRJNA292665	GCA_002948015.1	Contig	2.51021	38.1
Enterococcus faecium	Bacteria	Terrabacteria group	Firmicutes	C12D	SAMN11029416	PRJNA524668	GCA_009735025.1	Contig	2.90387	37.7
Enterococcus faecium	Bacteria	Terrabacteria group	Firmicutes	P5 CL A 28	SAMN10272803	PRJNA273513	GCA_003796125.1	Contig	2.71551	38
Enterococcus faecium	Bacteria	Terrabacteria group	Firmicutes	CVM N52643	SAMN07981910	PRJNA292665	GCA_002946915.1	Contig	2.62099	38.1
Enterococcus faecium	Bacteria	Terrabacteria group	Firmicutes	17S_NRH024	SAMN13441523	PRJNA592871	GCA_009769945.1	Contig	3.04461	37.6
Enterococcus faecium	Bacteria	Terrabacteria group	Firmicutes	1001285B_161010_G4	SAMN15533173	PRJNA637878	GCA_015671075.1	Scaffold	3.04006	38
Enterococcus faecium	Bacteria	Terrabacteria group	Firmicutes	EF_505	SAMN10823963	PRJNA517335	GCA_004152575.1	Scaffold	2.95429	37.8
Enterococcus faecium	Bacteria	Terrabacteria group	Firmicutes	10D4_DIV0388	SAMN04634047	PRJNA313452	GCA_002216245.1	Scaffold	2.74903	39.1
Enterococcus faecium	Bacteria	Terrabacteria group	Firmicutes	CVM N52459	SAMN07981902	PRJNA292665	GCA_002947115.1	Contig	2.45354	38.1
Enterococcus faecium	Bacteria	Terrabacteria group	Firmicutes	EN196	SAMN08195924	PRJNA422750	GCA_004127115.1	Contig	2.50373	38.1
Enterococcus faecium	Bacteria	Terrabacteria group	Firmicutes	CL9804	SAMN15546627	PRJNA646532	GCA_015538455.1	Contig	2.90715	37.9
Enterococcus faecium	Bacteria	Terrabacteria group	Firmicutes	D344RRF	SAMN04338419	PRJNA306040	GCA_001582095.1	Scaffold	2.98231	37.9
Enterococcus faecium	Bacteria	Terrabacteria group	Firmicutes	D344RRF x C68	SAMN04414039	PRJNA306168	GCA_001543635.1	Scaffold	2.99275	38.1
Enterococcus faecium	Bacteria	Terrabacteria group	Firmicutes	CVM N55290	SAMN07981991	PRJNA292665	GCA_002947355.1	Contig	2.94823	38.2
Enterococcus faecium	Bacteria	Terrabacteria group	Firmicutes	IHC5	SAMN05413850	PRJNA329509	GCA_002158325.1	Scaffold	2.94104	37.7
Enterococcus faecium	Bacteria	Terrabacteria group	Firmicutes	D344RRF x C68	SAMN04390119	PRJNA306168	GCA_001543555.1	Scaffold	3.17066	38
Enterococcus faecium	Bacteria	Terrabacteria group	Firmicutes	4274	SAMN09273506	PRJNA278440	GCA_003312385.1	Contig	2.68621	37.8
Enterococcus faecium	Bacteria	Terrabacteria group	Firmicutes	EF_516	SAMN10823974	PRJNA517335	GCA_004152485.1	Scaffold	2.98371	37.5
Enterococcus faecium	Bacteria	Terrabacteria group	Firmicutes	CVM N53702	SAMN07981945	PRJNA292665	GCA_002949075.1	Contig	2.55378	38.1
Enterococcus faecium	Bacteria	Terrabacteria group	Firmicutes	SAU16	SAMN05447636	PRJNA335386	GCA_002894545.1	Scaffold	2.76363	38
Enterococcus faecium	Bacteria	Terrabacteria group	Firmicutes	465_EFCM	SAMN03197659	PRJNA267549	GCA_001056925.1	Scaffold	3.16254	37.7
Enterococcus faecium	Bacteria	Terrabacteria group	Firmicutes	IHC25	SAMN05413870	PRJNA329509	GCA_003323535.1	Contig	3.13865	37.6
Enterococcus faecium	Bacteria	Terrabacteria group	Firmicutes	IHC106	SAMN05413885	PRJNA329509	GCA_003323475.1	Contig	2.91974	37.8
Enterococcus faecium	Bacteria	Terrabacteria group	Firmicutes	CVM N53439	SAMN07981933	PRJNA292665	GCA_002949215.1	Contig	2.64732	37.8
Enterococcus faecium	Bacteria	Terrabacteria group	Firmicutes	VRE-1300911	SAMN04270929	PRJNA301929	GCA_001545535.1	Contig	3.08628	37.9
Enterococcus faecium	Bacteria	Terrabacteria group	Firmicutes	D344RRF x C68	SAMN04414040	PRJNA306168	GCA_001543675.1	Scaffold	3.13535	38.2
Enterococcus faecium	Bacteria	Terrabacteria group	Firmicutes	IHC115	SAMN05413894	PRJNA329509	GCA_003323435.1	Contig	3.14992	37.8
Enterococcus faecium	Bacteria	Terrabacteria group	Firmicutes	VRE-1503642	SAMN04270976	PRJNA301929	GCA_001562995.1	Contig	2.39178	38.5
Enterococcus faecium	Bacteria	Terrabacteria group	Firmicutes	93	SAMN07725778	PRJNA412735	GCA_002562875.1	Scaffold	2.94575	37.8
Enterococcus faecium	Bacteria	Terrabacteria group	Firmicutes	IHC34	SAMN05413879	PRJNA329509	GCA_003350725.1	Scaffold	2.98064	37.9
Enterococcus faecium	Bacteria	Terrabacteria group	Firmicutes	VRE-1402259	SAMN04270949	PRJNA301929	GCA_001547105.1	Contig	3.07656	37.9
Enterococcus faecium	Bacteria	Terrabacteria group	Firmicutes	CVM N55337	SAMN07981994	PRJNA292665	GCA_002947485.1	Contig	2.57858	37.9
Enterococcus faecium	Bacteria	Terrabacteria group	Firmicutes	IHC31	SAMN05413876	PRJNA329509	GCA_003323545.1	Contig	3.03989	37.7
Enterococcus faecium	Bacteria	Terrabacteria group	Firmicutes	152_EFCM	SAMN03197342	PRJNA267549	GCA_001054465.1	Contig	3.10817	37.8
Enterococcus faecium	Bacteria	Terrabacteria group	Firmicutes	514_EFCM	SAMN03197708	PRJNA267549	GCA_001055235.1	Scaffold	3.03918	37.8
Enterococcus faecium	Bacteria	Terrabacteria group	Firmicutes	VRE-1401988	SAMN04270943	PRJNA301929	GCA_001545655.1	Contig	3.11998	37.8
Enterococcus faecium	Bacteria	Terrabacteria group	Firmicutes	D344RRF x C68	SAMN04414045	PRJNA306168	GCA_001543665.1	Scaffold	3.09839	38
Enterococcus faecium	Bacteria	Terrabacteria group	Firmicutes	V1932	SAMEA104656336	PRJEB25215	GCA_900303155.1	Contig	2.64913	37.6
Enterococcus faecium	Bacteria	Terrabacteria group	Firmicutes	VRE-1403355	SAMN04270957	PRJNA301929	GCA_001547235.1	Contig	3.14563	37.8
Enterococcus faecium	Bacteria	Terrabacteria group	Firmicutes	IHC35	SAMN05413880	PRJNA329509	GCA_003350765.1	Scaffold	2.92133	37.8
Enterococcus faecium	Bacteria	Terrabacteria group	Firmicutes	ERV263	SAMN05461970	PRJNA335751	GCA_008131595.1	Contig	3.1069	37.6
Enterococcus faecium	Bacteria	Terrabacteria group	Firmicutes	D344RRF x C68	SAMN04414052	PRJNA306168	GCA_001543645.1	Scaffold	2.97129	38
Enterococcus faecium	Bacteria	Terrabacteria group	Firmicutes	CVM N54671	SAMN07981976	PRJNA292665	GCA_002947765.1	Contig	2.55556	38
Enterococcus faecium	Bacteria	Terrabacteria group	Firmicutes	17S_MCH013	SAMN13441483	PRJNA592871	GCA_009770215.1	Contig	3.02199	37.6
Enterococcus faecium	Bacteria	Terrabacteria group	Firmicutes	17S_NRH016	SAMN13441515	PRJNA592871	GCA_009770065.1	Contig	3.02497	37.6
Enterococcus faecium	Bacteria	Terrabacteria group	Firmicutes	4275	SAMN11980310	PRJNA546230	GCA_006375615.1	Contig	2.94853	37.8
Enterococcus faecium	Bacteria	Terrabacteria group	Firmicutes	1216.rep1_EFCM	SAMN03197179	PRJNA267549	GCA_001053045.1	Contig	3.04195	37.7
Enterococcus faecium	Bacteria	Terrabacteria group	Firmicutes	CVM N52769	SAMN07981923	PRJNA292665	GCA_002948695.1	Contig	2.80694	38.2
Enterococcus faecium	Bacteria	Terrabacteria group	Firmicutes	19	SAMN07725773	PRJNA412735	GCA_002630985.1	Scaffold	3.02251	37.9
Enterococcus faecium	Bacteria	Terrabacteria group	Firmicutes	D344RRF x C68	SAMN04414051	PRJNA306168	GCA_001543715.1	Scaffold	2.97883	38
Enterococcus faecium	Bacteria	Terrabacteria group	Firmicutes	CVM N52732	SAMN07981919	PRJNA292665	GCA_002948755.1	Contig	2.7587	38.2
Enterococcus faecium	Bacteria	Terrabacteria group	Firmicutes	1584	SAMN09273505	PRJNA278440	GCA_003312405.1	Contig	2.92996	37.8
Enterococcus faecium	Bacteria	Terrabacteria group	Firmicutes	CVM N54551	SAMN07981966	PRJNA292665	GCA_002948045.1	Contig	2.6036	38.1
Enterococcus faecium	Bacteria	Terrabacteria group	Firmicutes	471	SAMN07725779	PRJNA412735	GCA_002562815.1	Scaffold	2.86488	37.8
Enterococcus faecium	Bacteria	Terrabacteria group	Firmicutes	607_EFCM	SAMN03197807	PRJNA267549	GCA_001055445.1	Scaffold	2.79099	37.8
Enterococcus faecium	Bacteria	Terrabacteria group	Firmicutes	1251_EFCM	SAMN03197218	PRJNA267549	GCA_001053155.1	Contig	3.0303	37.7
Enterococcus faecium	Bacteria	Terrabacteria group	Firmicutes	H101S2	SAMN11029457	PRJNA524668	GCA_009735005.1	Contig	2.9149	37.7
Enterococcus faecium	Bacteria	Terrabacteria group	Firmicutes	4928STDY7071434	SAMEA104567542	PRJEB22252	GCA_902160485.1	Scaffold	2.40445	38.3
Enterococcus faecium	Bacteria	Terrabacteria group	Firmicutes	IHC28	SAMN05413873	PRJNA329509	GCA_003323655.1	Contig	3.05432	37.6
Enterococcus faecium	Bacteria	Terrabacteria group	Firmicutes	ERV175	SAMN05461957	PRJNA335751	GCA_008131305.1	Contig	2.82582	37.9
Enterococcus faecium	Bacteria	Terrabacteria group	Firmicutes	ERV34	SAMN05461976	PRJNA335751	GCA_008131705.1	Contig	3.15885	37.9
Enterococcus faecium	Bacteria	Terrabacteria group	Firmicutes	IHC116	SAMN05413895	PRJNA329509	GCA_003323415.1	Contig	2.9018	37.8
Enterococcus faecium	Bacteria	Terrabacteria group	Firmicutes	20	SAMN09225768	PRJNA472089	GCA_003240465.1	Contig	3.35721	37.6
Enterococcus faecium	Bacteria	Terrabacteria group	Firmicutes	IHC36	SAMN05413881	PRJNA329509	GCA_003350785.1	Scaffold	2.93075	37.8
Enterococcus faecium	Bacteria	Terrabacteria group	Firmicutes	CVM N53559	SAMN07981941	PRJNA292665	GCA_002949115.1	Contig	2.63767	37.9
Enterococcus faecium	Bacteria	Terrabacteria group	Firmicutes	ERV133	SAMN05461952	PRJNA335751	GCA_008131195.1	Contig	2.91034	37.8
Enterococcus faecium	Bacteria	Terrabacteria group	Firmicutes	IHC11	SAMN05413856	PRJNA329509	GCA_002158215.1	Contig	3.07295	37.7
Enterococcus faecium	Bacteria	Terrabacteria group	Firmicutes	CVM N55655	SAMN07981996	PRJNA292665	GCA_002947255.1	Contig	2.58361	37.9
Enterococcus faecium	Bacteria	Terrabacteria group	Firmicutes	CVM N55728	SAMN07982000	PRJNA292665	GCA_002947475.1	Contig	2.55176	38
Enterococcus faecium	Bacteria	Terrabacteria group	Firmicutes	VRE-1400136	SAMN04270931	PRJNA301929	GCA_001545715.1	Contig	3.04506	38
Enterococcus faecium	Bacteria	Terrabacteria group	Firmicutes	IHC14	SAMN05413859	PRJNA329509	GCA_003323335.1	Contig	2.9135	37.8
Enterococcus faecium	Bacteria	Terrabacteria group	Firmicutes	D344RRF x C68	SAMN04414056	PRJNA306168	GCA_001543745.1	Scaffold	3.00713	38.1
Enterococcus faecium	Bacteria	Terrabacteria group	Firmicutes	IHC19	SAMN05413864	PRJNA329509	GCA_003350675.1	Scaffold	2.9924	37.6
Enterococcus faecium	Bacteria	Terrabacteria group	Firmicutes	CVM N54567	SAMN07981970	PRJNA292665	GCA_002947885.1	Contig	2.52952	37.9
Enterococcus faecium	Bacteria	Terrabacteria group	Firmicutes	MRSN33034	SAMN04351372	PRJNA306525	GCA_001481405.1	Contig	2.9462	37.6
Enterococcus faecium	Bacteria	Terrabacteria group	Firmicutes	41_EFCM	SAMN03197600	PRJNA267549	GCA_001056605.1	Scaffold	3.07902	37.6
Enterococcus faecium	Bacteria	Terrabacteria group	Firmicutes	1232_EFCM	SAMN03197197	PRJNA267549	GCA_001052485.1	Scaffold	3.02663	37.7
Enterococcus faecium	Bacteria	Terrabacteria group	Firmicutes	CVM N53655	SAMN07981943	PRJNA292665	GCA_002948355.1	Contig	2.58522	37.9
Enterococcus faecium	Bacteria	Terrabacteria group	Firmicutes	IHC32	SAMN05413877	PRJNA329509	GCA_003350715.1	Scaffold	2.99277	37.9
Enterococcus faecium	Bacteria	Terrabacteria group	Firmicutes	R26E	SAMN12082488	PRJNA541552	GCA_006541645.1	Contig	2.68851	38.4
Enterococcus faecium	Bacteria	Terrabacteria group	Firmicutes	CVM N54155	SAMN07981958	PRJNA292665	GCA_002948115.1	Contig	2.61839	37.8
Enterococcus faecium	Bacteria	Terrabacteria group	Firmicutes	CVM N59907F	SAMN07982060	PRJNA292669	GCA_002945055.1	Contig	2.78185	37.8
Enterococcus faecium	Bacteria	Terrabacteria group	Firmicutes	IHC9	SAMN05413854	PRJNA329509	GCA_002158365.1	Scaffold	2.96183	37.9
Enterococcus faecium	Bacteria	Terrabacteria group	Firmicutes	VRE-1300518	SAMN04270925	PRJNA301929	GCA_001545845.1	Contig	2.99116	38.1
Enterococcus faecium	Bacteria	Terrabacteria group	Firmicutes	VRE-1400373	SAMN04270934	PRJNA301929	GCA_001545545.1	Contig	3.05341	38
Enterococcus faecium	Bacteria	Terrabacteria group	Firmicutes	4928STDY7387796	SAMEA104694435	PRJEB22252	GCA_902165245.1	Scaffold	2.35988	38.4
Enterococcus faecium	Bacteria	Terrabacteria group	Firmicutes	715_EFCM	SAMN03197920	PRJNA267549	GCA_001058125.1	Contig	2.95537	37.6
Enterococcus faecium	Bacteria	Terrabacteria group	Firmicutes	CVM N53805	SAMN07981949	PRJNA292665	GCA_002949055.1	Contig	2.60779	37.9
Enterococcus faecium	Bacteria	Terrabacteria group	Firmicutes	1238_EFCM	SAMN03197203	PRJNA267549	GCA_001054215.1	Scaffold	3.01411	37.7
Enterococcus faecium	Bacteria	Terrabacteria group	Firmicutes	D344RRF x C68	SAMN04390141	PRJNA306168	GCA_001543565.1	Scaffold	3.01618	38.1
Enterococcus faecium	Bacteria	Terrabacteria group	Firmicutes	IHC105	SAMN05413884	PRJNA329509	GCA_003323385.1	Contig	2.99361	37.6
Enterococcus faecium	Bacteria	Terrabacteria group	Firmicutes	ERV118	SAMN06246723	PRJNA335751	GCA_011316145.1	Contig	3126	38.7
Enterococcus faecium	Bacteria	Terrabacteria group	Firmicutes	1048.rep1_EFCM	SAMN03197014	PRJNA267549	GCA_001052685.1	Scaffold	2.84694	37.7
Enterococcus faecium	Bacteria	Terrabacteria group	Firmicutes	1165_EFCM	SAMN03197122	PRJNA267549	GCA_001052865.1	Contig	3.02785	37.6
Enterococcus faecium	Bacteria	Terrabacteria group	Firmicutes	E63	SAMN09469345	PRJNA477378	GCA_003284825.1	Contig	2.88499	37.8
Enterococcus faecium	Bacteria	Terrabacteria group	Firmicutes	1231_EFCM	SAMN03197196	PRJNA267549	GCA_001053135.1	Scaffold	3.0056	37.7
Enterococcus faecium	Bacteria	Terrabacteria group	Firmicutes	IHC128	SAMN05413907	PRJNA329509	GCA_003335855.1	Contig	2.97558	37.7
Enterococcus faecium	Bacteria	Terrabacteria group	Firmicutes	IHC121	SAMN05413900	PRJNA329509	GCA_003323515.1	Contig	3.09993	37.7
Enterococcus faecium	Bacteria	Terrabacteria group	Firmicutes	IHC110	SAMN05413889	PRJNA329509	GCA_003323375.1	Contig	2.98313	37.9
Enterococcus faecium	Bacteria	Terrabacteria group	Firmicutes	IHC27	SAMN05413872	PRJNA329509	GCA_003323665.1	Contig	3.0905	37.7
Enterococcus faecium	Bacteria	Terrabacteria group	Firmicutes	IHC124	SAMN05413903	PRJNA329509	GCA_003335905.1	Contig	3.00249	37.9
Enterococcus faecium	Bacteria	Terrabacteria group	Firmicutes	LIM695	SAMN06555613	PRJNA278440	GCA_002027505.1	Contig	2.97535	37.8
Enterococcus faecium	Bacteria	Terrabacteria group	Firmicutes	ERV177	SAMN05461958	PRJNA335751	GCA_008131375.1	Contig	2.98976	37.8
Enterococcus faecium	Bacteria	Terrabacteria group	Firmicutes	IHC37	SAMN05413882	PRJNA329509	GCA_003350805.1	Scaffold	2902	37.8
Enterococcus faecium	Bacteria	Terrabacteria group	Firmicutes	ERV196	SAMN05461961	PRJNA335751	GCA_008131385.1	Contig	2.93764	37.8
Enterococcus faecium	Bacteria	Terrabacteria group	Firmicutes	16091634	SAMN09532480	PRJNA478847	GCA_008123945.1	Scaffold	3.06114	38.1
Enterococcus faecium	Bacteria	Terrabacteria group	Firmicutes	ERV218	SAMN05461963	PRJNA335751	GCA_008131445.1	Contig	3.02179	37.7
Enterococcus faecium	Bacteria	Terrabacteria group	Firmicutes	IHC2	SAMN05413847	PRJNA329509	GCA_002158285.1	Scaffold	2.92975	37.8
Enterococcus faecium	Bacteria	Terrabacteria group	Firmicutes	969_EFCM	SAMN03198189	PRJNA267549	GCA_001059995.1	Scaffold	2.97716	37.7
Enterococcus faecium	Bacteria	Terrabacteria group	Firmicutes	IHC24	SAMN05413869	PRJNA329509	GCA_003323565.1	Contig	3.09866	37.7
Enterococcus faecium	Bacteria	Terrabacteria group	Firmicutes	VRE2015-149	SAMN07274323	PRJNA391732	GCA_002260815.1	Contig	2.86235	37.8
Enterococcus faecium	Bacteria	Terrabacteria group	Firmicutes	CVM N52824	SAMN07981927	PRJNA292665	GCA_002948595.1	Contig	2.62835	37.9
Enterococcus faecium	Bacteria	Terrabacteria group	Firmicutes	4928STDY7387900	SAMEA4623324	PRJEB22252	GCA_902165965.1	Scaffold	2.33825	38.4
Enterococcus faecium	Bacteria	Terrabacteria group	Firmicutes	IHC21	SAMN05413866	PRJNA329509	GCA_003350665.1	Scaffold	3.12864	37.8
Enterococcus faecium	Bacteria	Terrabacteria group	Firmicutes	IHC30	SAMN05413875	PRJNA329509	GCA_003350705.1	Scaffold	2.95883	37.8
Enterococcus faecium	Bacteria	Terrabacteria group	Firmicutes	IHC108	SAMN05413887	PRJNA329509	GCA_003350845.1	Scaffold	2.97236	37.8
Enterococcus faecium	Bacteria	Terrabacteria group	Firmicutes	4278	SAMN09273507	PRJNA278440	GCA_003242945.1	Contig	2.94813	37.8
Enterococcus faecium	Bacteria	Terrabacteria group	Firmicutes	SSM5540	SAMN06075434	PRJNA335386	GCA_003202475.1	Contig	2.90215	37.7
Enterococcus faecium	Bacteria	Terrabacteria group	Firmicutes	999_EFCM	SAMN03198221	PRJNA267549	GCA_001060065.1	Scaffold	2.9054	37.7
Enterococcus faecium	Bacteria	Terrabacteria group	Firmicutes	IHC130	SAMN05413909	PRJNA329509	GCA_003323465.1	Contig	2.87563	37.8
Enterococcus faecium	Bacteria	Terrabacteria group	Firmicutes	967_EFCM	SAMN03198187	PRJNA267549	GCA_001059965.1	Scaffold	3.05688	37.7
Enterococcus faecium	Bacteria	Terrabacteria group	Firmicutes	ERV115	SAMN06246724	PRJNA335751	GCA_011316195.1	Contig	2.97652	37.9
Enterococcus faecium	Bacteria	Terrabacteria group	Firmicutes	ERV270	SAMN05461971	PRJNA335751	GCA_008131615.1	Contig	3.09056	37.6
Enterococcus faecium	Bacteria	Terrabacteria group	Firmicutes	IHC129	SAMN05413908	PRJNA329509	GCA_003350905.1	Scaffold	2.89288	37.7
Enterococcus faecium	Bacteria	Terrabacteria group	Firmicutes	IHC29	SAMN05413874	PRJNA329509	GCA_003323575.1	Contig	3.18363	37.8
Enterococcus faecium	Bacteria	Terrabacteria group	Firmicutes	IHC33	SAMN05413878	PRJNA329509	GCA_003323695.1	Contig	3.00792	37.7
Enterococcus faecium	Bacteria	Terrabacteria group	Firmicutes	993	SAMN07725780	PRJNA412735	GCA_002630965.1	Scaffold	2.86305	38.2
Enterococcus faecium	Bacteria	Terrabacteria group	Firmicutes	D344RRF x C68	SAMN04390120	PRJNA306168	GCA_001543585.1	Scaffold	3.00537	38.1
Enterococcus faecium	Bacteria	Terrabacteria group	Firmicutes	964_EFCM	SAMN03198184	PRJNA267549	GCA_001059685.1	Scaffold	3.00459	37.7
Enterococcus faecium	Bacteria	Terrabacteria group	Firmicutes	990_EFCM	SAMN03198211	PRJNA267549	GCA_001059755.1	Scaffold	2.98652	37.7
Enterococcus faecium	Bacteria	Terrabacteria group	Firmicutes	CVM N53595	SAMN07981942	PRJNA292665	GCA_002948375.1	Contig	2.61064	37.8
Enterococcus faecium	Bacteria	Terrabacteria group	Firmicutes	IHC118	SAMN05413897	PRJNA329509	GCA_003323615.1	Contig	2.9453	37.8
Enterococcus faecium	Bacteria	Terrabacteria group	Firmicutes	IHC8	SAMN05413853	PRJNA329509	GCA_002158355.1	Scaffold	2.95931	37.7
Enterococcus faecium	Bacteria	Terrabacteria group	Firmicutes	IHC20	SAMN05413865	PRJNA329509	GCA_003335715.1	Contig	3.12326	37.8
Enterococcus faecium	Bacteria	Terrabacteria group	Firmicutes	56	SAMN07725776	PRJNA412735	GCA_002562855.1	Scaffold	2.92857	37.9
Enterococcus faecium	Bacteria	Terrabacteria group	Firmicutes	1201_EFCM	SAMN03197163	PRJNA267549	GCA_001052405.1	Scaffold	2.99878	37.7
Enterococcus faecium	Bacteria	Terrabacteria group	Firmicutes	ERV190	SAMN05461960	PRJNA335751	GCA_008131365.1	Contig	2.96557	37.8
Enterococcus faecium	Bacteria	Terrabacteria group	Firmicutes	CVM N52702	SAMN07981916	PRJNA292665	GCA_002946805.1	Contig	2.70912	37.6
Enterococcus faecium	Bacteria	Terrabacteria group	Firmicutes	VRE-1400413	SAMN04270936	PRJNA301929	GCA_001547075.1	Contig	3.04171	38
Enterococcus faecium	Bacteria	Terrabacteria group	Firmicutes	IHC10	SAMN05413855	PRJNA329509	GCA_002158435.1	Scaffold	2.96583	37.9
Enterococcus faecium	Bacteria	Terrabacteria group	Firmicutes	1199_EFCM	SAMN03197160	PRJNA267549	GCA_001054055.1	Scaffold	3.00026	37.7
Enterococcus faecium	Bacteria	Terrabacteria group	Firmicutes	ERV231	SAMN05461966	PRJNA335751	GCA_008131515.1	Contig	3.08865	37.6
Enterococcus faecium	Bacteria	Terrabacteria group	Firmicutes	IHC13	SAMN05413858	PRJNA329509	GCA_002158245.1	Contig	2.92677	37.8
Enterococcus faecium	Bacteria	Terrabacteria group	Firmicutes	ERV113	SAMN05461950	PRJNA335751	GCA_008131145.1	Contig	2.87073	37.8
Enterococcus faecium	Bacteria	Terrabacteria group	Firmicutes	IHC6	SAMN05413851	PRJNA329509	GCA_002158385.1	Scaffold	2.97945	37.8
Enterococcus faecium	Bacteria	Terrabacteria group	Firmicutes	ERV180	SAMN05461959	PRJNA335751	GCA_008131355.1	Contig	3.03178	37.7
Enterococcus faecium	Bacteria	Terrabacteria group	Firmicutes	16S_RHH060	SAMN13441465	PRJNA592871	GCA_009770225.1	Contig	3.03237	37.6
Enterococcus faecium	Bacteria	Terrabacteria group	Firmicutes	ERV281	SAMN05461975	PRJNA335751	GCA_008131685.1	Contig	2.95961	37.7
Enterococcus faecium	Bacteria	Terrabacteria group	Firmicutes	1531	SAMN09273504	PRJNA278440	GCA_003244335.1	Contig	3.05461	37.6
Enterococcus faecium	Bacteria	Terrabacteria group	Firmicutes	ERV157	SAMN05461954	PRJNA335751	GCA_008131295.1	Contig	2.92573	37.8
Enterococcus faecium	Bacteria	Terrabacteria group	Firmicutes	IHC119	SAMN05413898	PRJNA329509	GCA_003335795.1	Contig	2.90871	37.7
Enterococcus faecium	Bacteria	Terrabacteria group	Firmicutes	VRE-1400294	SAMN04270932	PRJNA301929	GCA_001545555.1	Contig	3.14272	38.1
Enterococcus faecium	Bacteria	Terrabacteria group	Firmicutes	17S_NRH023	SAMN13441522	PRJNA592871	GCA_009769985.1	Contig	3.00744	37.7
Enterococcus faecium	Bacteria	Terrabacteria group	Firmicutes	IHC107	SAMN05413886	PRJNA329509	GCA_003323595.1	Contig	2.98003	37.8
Enterococcus faecium	Bacteria	Terrabacteria group	Firmicutes	VRE2014-7	SAMN07274321	PRJNA391732	GCA_002260775.1	Contig	3.04759	37.6
Enterococcus faecium	Bacteria	Terrabacteria group	Firmicutes	1256_EFCM	SAMN03197223	PRJNA267549	GCA_001053215.1	Contig	3.00139	37.7
Enterococcus faecium	Bacteria	Terrabacteria group	Firmicutes	VRE2016-194	SAMN07274325	PRJNA391732	GCA_002260625.1	Contig	2.95503	37.7
Enterococcus faecium	Bacteria	Terrabacteria group	Firmicutes	IHC1	SAMN05413846	PRJNA329509	GCA_002158275.1	Scaffold	2.91498	37.8
Enterococcus faecium	Bacteria	Terrabacteria group	Firmicutes	CVM N60284F	SAMN07982086	PRJNA292669	GCA_002944175.1	Contig	2.70869	37.7
Enterococcus faecium	Bacteria	Terrabacteria group	Firmicutes	IHC127	SAMN05413906	PRJNA329509	GCA_003350885.1	Scaffold	3.00211	37.5
Enterococcus faecium	Bacteria	Terrabacteria group	Firmicutes	ERV220	SAMN05461964	PRJNA335751	GCA_008131455.1	Contig	3.0489	37.8
Enterococcus faecium	Bacteria	Terrabacteria group	Firmicutes	VRE2016-78	SAMN07274324	PRJNA391732	GCA_002260825.1	Contig	2.92106	37.7
Enterococcus faecium	Bacteria	Terrabacteria group	Firmicutes	76	SAMN07725777	PRJNA412735	GCA_002631165.1	Scaffold	2.7462	38.2
Enterococcus faecium	Bacteria	Terrabacteria group	Firmicutes	CVM N60299F	SAMN07982087	PRJNA292669	GCA_002944195.1	Contig	2.71435	37.7
Enterococcus faecium	Bacteria	Terrabacteria group	Firmicutes	CVM N60357F	SAMN07982090	PRJNA292669	GCA_002944115.1	Contig	2.67067	37.9
Enterococcus faecium	Bacteria	Terrabacteria group	Firmicutes	VRE-1400325	SAMN04270933	PRJNA301929	GCA_001545615.1	Contig	3.14096	38.2
Enterococcus faecium	Bacteria	Terrabacteria group	Firmicutes	ERV127	SAMN05461951	PRJNA335751	GCA_008131155.1	Contig	3.03256	37.8
Enterococcus faecium	Bacteria	Terrabacteria group	Firmicutes	ERV237	SAMN05461967	PRJNA335751	GCA_008131535.1	Contig	3.0334	37.7
Enterococcus faecium	Bacteria	Terrabacteria group	Firmicutes	ENV-283	SAMN15957550	PRJNA630475	GCA_014855085.1	Contig	2.60744	38.2
Enterococcus faecium	Bacteria	Terrabacteria group	Firmicutes	ERV279	SAMN05461973	PRJNA335751	GCA_008131645.1	Contig	3.13697	37.7
Enterococcus faecium	Bacteria	Terrabacteria group	Firmicutes	CL8216	SAMN15546601	PRJNA646532	GCA_015538925.1	Contig	2.91021	37.7
Enterococcus faecium	Bacteria	Terrabacteria group	Firmicutes	LIM1590	SAMN06330395	PRJNA278440	GCA_002005825.1	Contig	2.79884	37.9
Enterococcus faecium	Bacteria	Terrabacteria group	Firmicutes	CVM N54107	SAMN07981953	PRJNA292665	GCA_002948955.1	Contig	2.58761	37.6
Enterococcus faecium	Bacteria	Terrabacteria group	Firmicutes	CVM N60324F	SAMN07982088	PRJNA292669	GCA_002944135.1	Contig	2.71441	37.7
Enterococcus faecium	Bacteria	Terrabacteria group	Firmicutes	IHC4	SAMN05413849	PRJNA329509	GCA_002158295.1	Scaffold	2.92105	37.8
Enterococcus faecium	Bacteria	Terrabacteria group	Firmicutes	VRE-1402253	SAMN04270947	PRJNA301929	GCA_001545895.1	Contig	3.06343	38
Enterococcus faecium	Bacteria	Terrabacteria group	Firmicutes	VRE-1401878	SAMN04270942	PRJNA301929	GCA_001547195.1	Contig	3.03395	38
Enterococcus faecium	Bacteria	Terrabacteria group	Firmicutes	IHC12	SAMN05413857	PRJNA329509	GCA_002158445.1	Scaffold	2.95341	37.6
Enterococcus faecium	Bacteria	Terrabacteria group	Firmicutes	17S_NRH007	SAMN13441506	PRJNA592871	GCA_009770145.1	Contig	3.00837	37.7
Enterococcus faecium	Bacteria	Terrabacteria group	Firmicutes	IHC7	SAMN05413852	PRJNA329509	GCA_002158375.1	Scaffold	2.96183	37.9
Enterococcus faecium	Bacteria	Terrabacteria group	Firmicutes	712_EFCM	SAMN03197917	PRJNA267549	GCA_001058095.1	Contig	2.91282	37.7
Enterococcus faecium	Bacteria	Terrabacteria group	Firmicutes	ERV155	SAMN05461953	PRJNA335751	GCA_008131205.1	Contig	2.90703	37.8
Enterococcus faecium	Bacteria	Terrabacteria group	Firmicutes	199_EFCM	SAMN03197391	PRJNA267549	GCA_001055845.1	Scaffold	2.98257	37.6
Enterococcus faecium	Bacteria	Terrabacteria group	Firmicutes	909_EFCM	SAMN03198116	PRJNA267549	GCA_001059555.1	Contig	2.95616	37.6
Enterococcus faecium	Bacteria	Terrabacteria group	Firmicutes	IHC120	SAMN05413899	PRJNA329509	GCA_003335825.1	Contig	3.09869	37.7
Enterococcus faecium	Bacteria	Terrabacteria group	Firmicutes	IHC26	SAMN05413871	PRJNA329509	GCA_003350635.1	Scaffold	3.02141	37.8
Enterococcus faecium	Bacteria	Terrabacteria group	Firmicutes	ICIS 96	SAMN07370776	PRJNA395133	GCA_002265255.1	Scaffold	2.74824	38
Enterococcus faecium	Bacteria	Terrabacteria group	Firmicutes	IHC17	SAMN05413862	PRJNA329509	GCA_003350625.1	Scaffold	2.76465	37.8
Enterococcus faecium	Bacteria	Terrabacteria group	Firmicutes	IHC111	SAMN05413890	PRJNA329509	GCA_003335785.1	Contig	2.9032	37.7
Enterococcus faecium	Bacteria	Terrabacteria group	Firmicutes	IHC109	SAMN05413888	PRJNA329509	GCA_003350865.1	Scaffold	2.97934	37.9
Enterococcus faecium	Bacteria	Terrabacteria group	Firmicutes	IHC18	SAMN05413863	PRJNA329509	GCA_003335865.1	Contig	2.92303	37.8
Enterococcus faecium	Bacteria	Terrabacteria group	Firmicutes	43_EFCM	SAMN03197623	PRJNA267549	GCA_001056745.1	Scaffold	2.98943	37.6
Enterococcus faecium	Bacteria	Terrabacteria group	Firmicutes	SAU28	SAMN05441353	PRJNA335386	GCA_003202445.1	Scaffold	3.05315	37.8
Enterococcus faecium	Bacteria	Terrabacteria group	Firmicutes	702_EFCM	SAMN03197907	PRJNA267549	GCA_001058945.1	Scaffold	2.94985	37.6
Enterococcus faecium	Bacteria	Terrabacteria group	Firmicutes	1250_EFCM	SAMN03197217	PRJNA267549	GCA_001076335.1	Scaffold	2.98128	37.7
Enterococcus faecium	Bacteria	Terrabacteria group	Firmicutes	INF12	SAMN14051331	PRJNA605169	GCA_010720725.1	Contig	2.65057	38.3
Enterococcus faecium	Bacteria	Terrabacteria group	Firmicutes	ERV280	SAMN05461974	PRJNA335751	GCA_008131675.1	Contig	3003	37.7
Enterococcus faecium	Bacteria	Terrabacteria group	Firmicutes	17S_NRH022	SAMN13441521	PRJNA592871	GCA_009770055.1	Contig	2.98073	37.8
Enterococcus faecium	Bacteria	Terrabacteria group	Firmicutes	ERV212	SAMN06246727	PRJNA335751	GCA_011316265.1	Contig	3.4705	38.1
Enterococcus faecium	Bacteria	Terrabacteria group	Firmicutes	INF29	SAMN14051328	PRJNA605169	GCA_010720755.1	Contig	2.71103	38.5
Enterococcus faecium	Bacteria	Terrabacteria group	Firmicutes	EF_522	SAMN10823980	PRJNA517335	GCA_004152465.1	Scaffold	3.09001	37.6
Enterococcus faecium	Bacteria	Terrabacteria group	Firmicutes	1203_EFCM	SAMN03197165	PRJNA267549	GCA_001052435.1	Scaffold	2.98132	37.7
Enterococcus faecium	Bacteria	Terrabacteria group	Firmicutes	ERV242	SAMN05461968	PRJNA335751	GCA_008131525.1	Contig	2.99581	37.7
Enterococcus faecium	Bacteria	Terrabacteria group	Firmicutes	LIM4247	SAMN06330397	PRJNA278440	GCA_002005885.1	Contig	2.87232	38
Enterococcus faecium	Bacteria	Terrabacteria group	Firmicutes	IHC117	SAMN05413896	PRJNA329509	GCA_003323455.1	Contig	3.17874	37.8
Enterococcus faecium	Bacteria	Terrabacteria group	Firmicutes	ERV172	SAMN05461955	PRJNA335751	GCA_008131285.1	Contig	3.03194	37.8
Enterococcus faecium	Bacteria	Terrabacteria group	Firmicutes	IHC23	SAMN05413868	PRJNA329509	GCA_003335735.1	Contig	2.98143	37.7
Enterococcus faecium	Bacteria	Terrabacteria group	Firmicutes	VRE2014-195	SAMN07274322	PRJNA391732	GCA_002260765.1	Contig	2.98177	37.7
Enterococcus faecium	Bacteria	Terrabacteria group	Firmicutes	1197_EFCM	SAMN03197157	PRJNA267549	GCA_001052395.1	Scaffold	2.97884	37.7
Enterococcus faecium	Bacteria	Terrabacteria group	Firmicutes	IHC22	SAMN05413867	PRJNA329509	GCA_003335725.1	Contig	2.81243	37.8
Enterococcus faecium	Bacteria	Terrabacteria group	Firmicutes	UC7266	SAMN03070074	PRJNA261269	GCA_000764975.1	Contig	2.80586	37.7
Enterococcus faecium	Bacteria	Terrabacteria group	Firmicutes	377_EFCM	SAMN03197568	PRJNA267549	GCA_001056515.1	Contig	2.93523	37.7
Enterococcus faecium	Bacteria	Terrabacteria group	Firmicutes	ERV214	SAMN05461962	PRJNA335751	GCA_008131435.1	Contig	3.21231	37.7
Enterococcus faecium	Bacteria	Terrabacteria group	Firmicutes	558	SAMN09273503	PRJNA278440	GCA_003242935.1	Contig	3.04196	37.7
Enterococcus faecium	Bacteria	Terrabacteria group	Firmicutes	ERV98	SAMN05461978	PRJNA335751	GCA_008131755.1	Contig	2.92355	37.8
Enterococcus faecium	Bacteria	Terrabacteria group	Firmicutes	LIM1586	SAMN06330394	PRJNA278440	GCA_002005875.1	Contig	2.89688	38
Enterococcus faecium	Bacteria	Terrabacteria group	Firmicutes	LIM1530	SAMN06330391	PRJNA278440	GCA_002005805.1	Contig	2.8539	38
Enterococcus faecium	Bacteria	Terrabacteria group	Firmicutes	IHC113	SAMN05413892	PRJNA329509	GCA_003323345.1	Contig	3.08532	37.8
Enterococcus faecium	Bacteria	Terrabacteria group	Firmicutes	IHC15	SAMN05413860	PRJNA329509	GCA_003333365.1	Contig	2.92034	37.8
Enterococcus faecium	Bacteria	Terrabacteria group	Firmicutes	ERV223	SAMN05461965	PRJNA335751	GCA_008131485.1	Contig	3.30131	37.7
Enterococcus faecium	Bacteria	Terrabacteria group	Firmicutes	CVM N59542F	SAMN07982024	PRJNA292669	GCA_002945475.1	Contig	2.90972	37.8
Enterococcus faecium	Bacteria	Terrabacteria group	Firmicutes	CVM N59517F	SAMN07982022	PRJNA292669	GCA_002946255.1	Contig	3.1013	37.6
Enterococcus faecium	Bacteria	Terrabacteria group	Firmicutes	ERV174	SAMN05461956	PRJNA335751	GCA_008131275.1	Contig	2.97893	37.9
Enterococcus faecium	Bacteria	Terrabacteria group	Firmicutes	UC7265	SAMN03069111	PRJNA261117	GCA_000764985.1	Contig	2807	37.8
Enterococcus faecium	Bacteria	Terrabacteria group	Firmicutes	ERV89	SAMN06246722	PRJNA335751	GCA_011386845.1	Scaffold	2.96741	38.4
Enterococcus faecium	Bacteria	Terrabacteria group	Firmicutes	ERV35	SAMN05461977	PRJNA335751	GCA_008131725.1	Contig	3.06535	38.1
Enterococcus faecium	Bacteria	Terrabacteria group	Firmicutes	704_EFCM	SAMN03197909	PRJNA267549	GCA_001058055.1	Contig	2.83754	37.7
Enterococcus faecium	Bacteria	Terrabacteria group	Firmicutes	LIM699	SAMN06555614	PRJNA278440	GCA_002027515.1	Contig	2.88595	38
Enterococcus faecium	Bacteria	Terrabacteria group	Firmicutes	INF39	SAMN14051330	PRJNA605169	GCA_010720745.1	Contig	2.64141	38.6
Enterococcus faecium	Bacteria	Terrabacteria group	Firmicutes	IHC16	SAMN05413861	PRJNA329509	GCA_003335695.1	Contig	3.08381	37.7
Enterococcus faecium	Bacteria	Terrabacteria group	Firmicutes	1216.rep2_EFCM	SAMN03197180	PRJNA267549	GCA_001054105.1	Scaffold	2.96036	37.7
Enterococcus faecium	Bacteria	Terrabacteria group	Firmicutes	ERV30	SAMN06246726	PRJNA335751	GCA_011386855.1	Scaffold	3.10883	38.7
Enterococcus faecium	Bacteria	Terrabacteria group	Firmicutes	LIM4275	SAMN06330398	PRJNA278440	GCA_002005905.1	Contig	2.95868	37.8
Enterococcus faecium	Bacteria	Terrabacteria group	Firmicutes	ERV28	SAMN06246725	PRJNA335751	GCA_011386865.1	Scaffold	2.9999	38.3
Enterococcus faecium	Bacteria	Terrabacteria group	Firmicutes	LIM918	SAMN06330390	PRJNA278440	GCA_002005815.1	Contig	2.81509	38.2
Enterococcus faecium	Bacteria	Terrabacteria group	Firmicutes	LIM559	SAMN06555612	PRJNA278440	GCA_002027475.1	Contig	2.57237	38.4
Enterococcus faecium EnGen0377	Bacteria	Terrabacteria group	Firmicutes	EnGen0377	SAMN02596968	PRJNA191895	GCA_000407345.1	Scaffold	3.13438	37.7
Enterococcus faecium EnGen0375	Bacteria	Terrabacteria group	Firmicutes	EnGen0375	SAMN02596966	PRJNA191893	GCA_000407625.1	Contig	3.12032	37.7
Enterococcus faecium EnGen0376	Bacteria	Terrabacteria group	Firmicutes	EnGen0376	SAMN02596967	PRJNA191894	GCA_000407325.1	Scaffold	3.11529	37.7
Enterococcus faecium FB129-CNAB4	Bacteria	Terrabacteria group	Firmicutes	FB129-CNAB4	SAMN02463889	PRJNA52125	GCA_000315405.1	Scaffold	2.72599	37.9
Enterococcus faecium EnGen0308	Bacteria	Terrabacteria group	Firmicutes	EnGen0308	SAMN00809244	PRJNA89005	GCA_000394555.1	Scaffold	2.52147	38.3
Enterococcus faecium BM4538	Bacteria	Terrabacteria group	Firmicutes	BM4538	SAMN02333864	PRJNA216994	GCA_000479125.1	Scaffold	3.1339	38.2
Enterococcus faecium NEF1	Bacteria	Terrabacteria group	Firmicutes	NEF1	SAMN02333863	PRJNA216993	GCA_000479145.1	Scaffold	3.04969	38.5
Enterococcus faecium EnGen0305	Bacteria	Terrabacteria group	Firmicutes	EnGen0305	SAMN00809243	PRJNA89003	GCA_000394535.1	Scaffold	2.81108	38
Enterococcus faecium EnGen0375	Bacteria	Terrabacteria group	Firmicutes	EnGen0375	SAMN02596966	PRJNA82525	GCA_000407065.1	Scaffold	3.12001	37.9
Enterococcus faecium EnGen0376	Bacteria	Terrabacteria group	Firmicutes	EnGen0376	SAMN02596967	PRJNA82527	GCA_000407085.1	Scaffold	3.12796	38
Enterococcus faecium LCT-EF297	Bacteria	Terrabacteria group	Firmicutes	LCT-EF297	SAMN02469382	PRJNA192523	GCA_000411015.1	Scaffold	2.66815	38.3
Enterococcus faecium UC8733	Bacteria	Terrabacteria group	Firmicutes	UC8733	SAMN02471392	PRJNA219063	GCA_000499945.1	Contig	2.72359	37.9
Enterococcus faecium EnGen0377	Bacteria	Terrabacteria group	Firmicutes	EnGen0377	SAMN02596968	PRJNA82529	GCA_000407105.1	Scaffold	3131	38.1
Enterococcus faecium 10/96A	Bacteria	Terrabacteria group	Firmicutes	10/96A	SAMN02333862	PRJNA216992	GCA_000479165.1	Scaffold	3.44124	38.2
Enterococcus faecium UC10237	Bacteria	Terrabacteria group	Firmicutes	UC10237	SAMN02471385	PRJNA219067	GCA_000499965.1	Contig	2.59482	37.9
Enterococcus faecium LCT-EF20	Bacteria	Terrabacteria group	Firmicutes	LCT-EF20	SAMN02469379	PRJNA177986	GCA_000313155.1	Scaffold	2.80907	38.6
Enterococcus faecium 505	Bacteria	Terrabacteria group	Firmicutes	505	SAMN02299481	PRJNA81999	GCA_000295335.2	Scaffold	2.61986	38.3
Enterococcus faecium LCT-EF258	Bacteria	Terrabacteria group	Firmicutes	LCT-EF258	SAMN02469383	PRJNA177987	GCA_000313195.1	Scaffold	2.80745	38.6
Enterococcus faecium LCT-EF301	Bacteria	Terrabacteria group	Firmicutes	LCT-EF301	SAMN02469380	PRJNA192189	GCA_000411035.1	Scaffold	2.69603	38.4
Enterococcus faecium SD1C-2	Bacteria	Terrabacteria group	Firmicutes	SD1C-2	SAMN02436768	PRJNA177763	GCA_000415305.1	Scaffold	2.64004	37.9
Enterococcus faecium MRSN 3418	Bacteria	Terrabacteria group	Firmicutes	MRSN 3418	SAMN03486509	PRJNA223621	GCA_000981945.1	Contig	3.04886	37.7
Enterococcus faecium OC2A-1	Bacteria	Terrabacteria group	Firmicutes	OC2A-1	SAMN02436769	PRJNA177761	GCA_000415345.1	Scaffold	2.68251	37.9
Enterococcus faecium VRE1044	Bacteria	Terrabacteria group	Firmicutes	VRE1044	SAMN02567768	PRJNA230770	GCA_000632315.1	Contig	3096	37.6
Enterococcus faecium SD3B-2	Bacteria	Terrabacteria group	Firmicutes	SD3B-2	SAMN02436907	PRJNA177765	GCA_000415265.2	Scaffold	2.7343	37.9
Enterococcus faecium MRSN 11639	Bacteria	Terrabacteria group	Firmicutes	MRSN 11639	SAMN03486508	PRJNA223620	GCA_000982025.1	Contig	2.95146	37.6
Enterococcus faecium LA4B-2	Bacteria	Terrabacteria group	Firmicutes	LA4B-2	SAMN02436770	PRJNA177760	GCA_000415365.1	Scaffold	2.70594	37.6
Enterococcus faecium VSE1036	Bacteria	Terrabacteria group	Firmicutes	VSE1036	SAMN02567759	PRJNA230770	GCA_000632355.1	Contig	2993	37.5
Enterococcus faecium VRE1261	Bacteria	Terrabacteria group	Firmicutes	VRE1261	SAMN02567769	PRJNA230770	GCA_000632335.1	Contig	3.08556	37.6
Enterococcus faecium SD2A-2	Bacteria	Terrabacteria group	Firmicutes	SD2A-2	SAMN02436838	PRJNA177764	GCA_000415285.2	Scaffold	2.67821	38.2
Enterococcus faecium ERV1	Bacteria	Terrabacteria group	Firmicutes	ERV1	SAMN02299494	PRJNA82027	GCA_000295435.2	Scaffold	2.86245	37.7
Enterococcus faecium 504	Bacteria	Terrabacteria group	Firmicutes	504	SAMN02299480	PRJNA81997	GCA_000295275.2	Scaffold	2.61773	37.9
Enterococcus faecium VRE0576	Bacteria	Terrabacteria group	Firmicutes	VRE0576	SAMN02567742	PRJNA230770	GCA_000632295.1	Contig	3.13285	37.6
Enterococcus faecium ERV69	Bacteria	Terrabacteria group	Firmicutes	ERV69	SAMN02299501	PRJNA82041	GCA_000295195.2	Scaffold	2.97714	38
Enterococcus faecium R499	Bacteria	Terrabacteria group	Firmicutes	R499	SAMN02299513	PRJNA82065	GCA_000294875.2	Scaffold	2.84678	37.7
Enterococcus faecium ERV38	Bacteria	Terrabacteria group	Firmicutes	ERV38	SAMN02299500	PRJNA82039	GCA_000295215.2	Scaffold	2.99674	38
Enterococcus faecium ERV26	Bacteria	Terrabacteria group	Firmicutes	ERV26	SAMN02299499	PRJNA82037	GCA_000295115.2	Scaffold	3.04091	38
Enterococcus faecium E417	Bacteria	Terrabacteria group	Firmicutes	E417	SAMN02299492	PRJNA82023	GCA_000295415.2	Scaffold	2.88466	37.8
Enterococcus faecium S447	Bacteria	Terrabacteria group	Firmicutes	S447	SAMN02299515	PRJNA82069	GCA_000294835.2	Scaffold	2.98195	37.7
Enterococcus faecium 515	Bacteria	Terrabacteria group	Firmicutes	515	SAMN02299488	PRJNA82015	GCA_000295595.2	Scaffold	2.87496	37.6
Enterococcus faecium ERV161	Bacteria	Terrabacteria group	Firmicutes	ERV161	SAMN02299496	PRJNA82031	GCA_000295255.2	Scaffold	2.79485	37.8
Enterococcus faecium C497	Bacteria	Terrabacteria group	Firmicutes	C497	SAMN02299490	PRJNA82019	GCA_000295375.2	Scaffold	2.72727	37.9
Enterococcus faecium R501	Bacteria	Terrabacteria group	Firmicutes	R501	SAMN02299514	PRJNA82067	GCA_000294855.2	Scaffold	3.00397	38
Enterococcus faecium 509	Bacteria	Terrabacteria group	Firmicutes	509	SAMN02299483	PRJNA82003	GCA_000295515.2	Scaffold	2.97845	37.8
Enterococcus faecium ERV99	Bacteria	Terrabacteria group	Firmicutes	ERV99	SAMN02299502	PRJNA82043	GCA_000295175.2	Scaffold	2.74681	37.8
Enterococcus faecium R446	Bacteria	Terrabacteria group	Firmicutes	R446	SAMN02299509	PRJNA82057	GCA_000294955.2	Scaffold	2.98033	37.7
Enterococcus faecium 511	Bacteria	Terrabacteria group	Firmicutes	511	SAMN02299485	PRJNA82007	GCA_000295555.2	Scaffold	2.94834	37.7
Enterococcus faecium P1137	Bacteria	Terrabacteria group	Firmicutes	P1137	SAMN02299504	PRJNA82047	GCA_000295135.2	Scaffold	2.74994	37.8
Enterococcus faecium E422	Bacteria	Terrabacteria group	Firmicutes	E422	SAMN02299493	PRJNA82025	GCA_000295455.2	Scaffold	2.89949	37.7
Enterococcus faecium P1190	Bacteria	Terrabacteria group	Firmicutes	P1190	SAMN02299507	PRJNA82053	GCA_000294995.2	Scaffold	2.89349	37.7
Enterococcus faecium 510	Bacteria	Terrabacteria group	Firmicutes	510	SAMN02299484	PRJNA82005	GCA_000295535.2	Scaffold	2.89342	37.7
Enterococcus faecium 514	Bacteria	Terrabacteria group	Firmicutes	514	SAMN02299487	PRJNA82011	GCA_000295615.2	Scaffold	2.9317	37.7
Enterococcus faecium C621	Bacteria	Terrabacteria group	Firmicutes	C621	SAMN02299491	PRJNA82021	GCA_000295395.2	Scaffold	2.90872	37.7
Enterococcus faecium ERV102	Bacteria	Terrabacteria group	Firmicutes	ERV102	SAMN02299495	PRJNA82029	GCA_000295355.2	Scaffold	2.90591	37.7
Enterococcus faecium P1140	Bacteria	Terrabacteria group	Firmicutes	P1140	SAMN02299506	PRJNA82051	GCA_000295015.1	Scaffold	2.91532	37.7
Enterococcus faecium ERV165	Bacteria	Terrabacteria group	Firmicutes	ERV165	SAMN02299497	PRJNA82033	GCA_000295235.2	Scaffold	2.90051	37.8
Enterococcus faecium ERV168	Bacteria	Terrabacteria group	Firmicutes	ERV168	SAMN02299498	PRJNA82035	GCA_000295075.2	Scaffold	2.9836	37.7
Enterococcus faecium P1986	Bacteria	Terrabacteria group	Firmicutes	P1986	SAMN02299508	PRJNA82055	GCA_000294975.2	Scaffold	2.98614	37.6
Enterococcus faecium R494	Bacteria	Terrabacteria group	Firmicutes	R494	SAMN02299510	PRJNA82059	GCA_000294935.2	Scaffold	2.84858	37.7
Enterococcus faecium 513	Bacteria	Terrabacteria group	Firmicutes	513	SAMN02299486	PRJNA82009	GCA_000295575.2	Scaffold	2.86202	37.7
Enterococcus faecium 503	Bacteria	Terrabacteria group	Firmicutes	503	SAMN02299479	PRJNA81995	GCA_000295055.2	Scaffold	2.74673	37.8
Enterococcus faecium C1904	Bacteria	Terrabacteria group	Firmicutes	C1904	SAMN02299489	PRJNA82017	GCA_000295315.2	Scaffold	2.85542	37.7
Enterococcus faecium V689	Bacteria	Terrabacteria group	Firmicutes	V689	SAMN02299516	PRJNA82071	GCA_000294815.2	Scaffold	2.86227	37.7
Enterococcus faecium P1139	Bacteria	Terrabacteria group	Firmicutes	P1139	SAMN02299505	PRJNA82049	GCA_000295035.2	Scaffold	2.98607	37.6
Enterococcus faecium R496	Bacteria	Terrabacteria group	Firmicutes	R496	SAMN02299511	PRJNA82061	GCA_000294915.2	Scaffold	3.05381	37.5
Enterococcus faecium 506	Bacteria	Terrabacteria group	Firmicutes	506	SAMN02299482	PRJNA82001	GCA_000295495.2	Scaffold	2.80466	37.8
Enterococcus faecium P1123	Bacteria	Terrabacteria group	Firmicutes	P1123	SAMN02299503	PRJNA82045	GCA_000295155.2	Scaffold	2.97698	37.6
Enterococcus faecium R497	Bacteria	Terrabacteria group	Firmicutes	R497	SAMN02299512	PRJNA82063	GCA_000294895.2	Scaffold	2.99014	37.6
Enterococcus faecium E1165	Bacteria	Terrabacteria group	Firmicutes	E1165	SAMN02471488	PRJNA192894	GCA_000477595.1	Contig	2.78966	37.8
Enterococcus faecium UC7267	Bacteria	Terrabacteria group	Firmicutes	UC7267	SAMN02471391	PRJNA200656	GCA_000411635.1	Contig	2.69767	37.9
Enterococcus faecium E155	Bacteria	Terrabacteria group	Firmicutes	E155	SAMN02471500	PRJNA192879	GCA_000442045.1	Contig	3.06643	37.8
Enterococcus faecium E525	Bacteria	Terrabacteria group	Firmicutes	E525	SAMN02471505	PRJNA192893	GCA_000477575.1	Contig	2.90443	37.9
Enterococcus faecium	Bacteria	Terrabacteria group	Firmicutes	LIM554	SAMN06330388	PRJNA278440	GCA_002006045.1	Contig	2.99035	38
Enterococcus faecium	Bacteria	Terrabacteria group	Firmicutes	LIM714	SAMN06330389	PRJNA278440	GCA_002006055.1	Contig	2.79487	37.9
Enterococcus faecium	Bacteria	Terrabacteria group	Firmicutes	LIM716	SAMN06330387	PRJNA278440	GCA_002005975.1	Contig	2.6259	38
Enterococcus faecium	Bacteria	Terrabacteria group	Firmicutes	M210	SAMN15212423	PRJNA638811	GCA_013371355.1	Contig	2.82109	38.2
Enterococcus faecium	Bacteria	Terrabacteria group	Firmicutes	M754	SAMN15212433	PRJNA638811	GCA_013371185.1	Contig	2.81203	38.2
Enterococcus faecium	Bacteria	Terrabacteria group	Firmicutes	M750	SAMN15212432	PRJNA638811	GCA_013371105.1	Contig	2.81201	38.2
Enterococcus faecium	Bacteria	Terrabacteria group	Firmicutes	LIM563	SAMN06330385	PRJNA278440	GCA_002005935.1	Contig	2.61241	38
Enterococcus faecium	Bacteria	Terrabacteria group	Firmicutes	M2124	SAMN15212426	PRJNA638811	GCA_013371245.1	Contig	2.80496	38.2
Enterococcus faecium	Bacteria	Terrabacteria group	Firmicutes	M5123	SAMN15212428	PRJNA638811	GCA_013371125.1	Contig	2.8007	38.3
Enterococcus faecium	Bacteria	Terrabacteria group	Firmicutes	M648	SAMN15212430	PRJNA638811	GCA_013371255.1	Contig	2.80021	38.3
Enterococcus faecium	Bacteria	Terrabacteria group	Firmicutes	M212	SAMN15212424	PRJNA638811	GCA_013371345.1	Contig	2.82067	38.2
Enterococcus faecium	Bacteria	Terrabacteria group	Firmicutes	M213	SAMN15212425	PRJNA638811	GCA_013371305.1	Contig	2.81716	38.2
Enterococcus faecium	Bacteria	Terrabacteria group	Firmicutes	M426	SAMN15212427	PRJNA638811	GCA_013371315.1	Contig	2.87344	38.2
Enterococcus faecium	Bacteria	Terrabacteria group	Firmicutes	M749	SAMN15212431	PRJNA638811	GCA_013371115.1	Contig	2.86512	38.2
Enterococcus faecium	Bacteria	Terrabacteria group	Firmicutes	M755	SAMN15212434	PRJNA638811	GCA_013371155.1	Contig	2.80908	38.2
Enterococcus faecium	Bacteria	Terrabacteria group	Firmicutes	M1126	SAMN15212422	PRJNA638811	GCA_013371365.1	Contig	2.8958	38.3
Enterococcus faecium	Bacteria	Terrabacteria group	Firmicutes	M208	SAMN15212421	PRJNA638811	GCA_013371415.1	Contig	2.8958	38.3
Enterococcus faecium	Bacteria	Terrabacteria group	Firmicutes	M641	SAMN15212429	PRJNA638811	GCA_013371205.1	Contig	2.92579	38.2
Enterococcus faecium	Bacteria	Terrabacteria group	Firmicutes	Hp_74-d6	SAMEA18420418	PRJEB18432	GCA_900143465.1	Scaffold	3.71839	37.9
Enterococcus faecium	Bacteria	Terrabacteria group	Firmicutes	HPCN16	SAMN09223345	PRJNA472000	GCA_003173545.1	Contig	3.92759	40.8
Enterococcus faecium	Bacteria	Terrabacteria group	Firmicutes	ERR1600564-bin.48	SAMEA7846831	PRJEB37358	GCA_905208895.1	Contig	2.71332	38.2
Enterococcus faecium	Bacteria	Terrabacteria group	Firmicutes	C1904	SAMN12099058	PRJNA549879	GCA_013523175.1	Contig	2.79387	37.6
Enterococcus faecium	Bacteria	Terrabacteria group	Firmicutes	L3_129_093G1_dasL3_129_093G1_maxbin2.maxbin.032	SAMN17800847	PRJNA698986	GCA_018366655.1	Contig	2.70681	37.9
Enterococcus faecium	Bacteria	Terrabacteria group	Firmicutes	Hp_23-14	SAMEA18415918	PRJEB18432	GCA_900143405.1	Scaffold	2.72773	38.1
Enterococcus faecium	Bacteria	Terrabacteria group	Firmicutes	Hp_23-14	SAMEA23868418	PRJEB18536	GCA_900148525.1	Scaffold	2.72773	38.1
Enterococcus faecium	Bacteria	Terrabacteria group	Firmicutes	Hp_7-6	SAMEA18409918	PRJEB18432	GCA_900143435.1	Scaffold	2.98342	38.3
Enterococcus faecium	Bacteria	Terrabacteria group	Firmicutes	Hp_7-6	SAMEA23862418	PRJEB18536	GCA_900148635.1	Scaffold	2.98342	38.3
Enterococcus faecium	Bacteria	Terrabacteria group	Firmicutes	HPCN13	SAMN09229060	PRJNA472207	GCA_003172835.1	Contig	3.29103	41.5
Enterococcus faecium	Bacteria	Terrabacteria group	Firmicutes	SIG193	SAMN11294478	PRJNA530070	GCA_015059595.1	Contig	2.39074	38.4
Enterococcus faecium	Bacteria	Terrabacteria group	Firmicutes	UBA4566	SAMN06455503	PRJNA348753	GCA_002387065.1	Scaffold	2.67507	38.2
Enterococcus faecium	Bacteria	Terrabacteria group	Firmicutes	Hp_6-10	SAMEA18409168	PRJEB18432	GCA_900143375.1	Scaffold	2.7935	38.1
Enterococcus faecium	Bacteria	Terrabacteria group	Firmicutes	Hp_6-10	SAMEA23861668	PRJEB18536	GCA_900148715.1	Scaffold	2.7935	38.1
Enterococcus faecium	Bacteria	Terrabacteria group	Firmicutes	Hp_6-9	SAMEA18408418	PRJEB18432	GCA_900143395.1	Scaffold	2.98613	38.2
Enterococcus faecium	Bacteria	Terrabacteria group	Firmicutes	Hp_6-9	SAMEA23860918	PRJEB18536	GCA_900148615.1	Scaffold	2.98613	38.2
Enterococcus faecium	Bacteria	Terrabacteria group	Firmicutes	Hp_21-11	SAMEA18411418	PRJEB18432	GCA_900143495.1	Scaffold	3.16249	38
Enterococcus faecium	Bacteria	Terrabacteria group	Firmicutes	Hp_21-11	SAMEA23863918	PRJEB18536	GCA_900148675.1	Scaffold	3.16249	38
Enterococcus faecium	Bacteria	Terrabacteria group	Firmicutes	EM429	SAMN10424981	PRJNA505538	GCA_004103015.1	Contig	2.88262	39.5
Enterococcus faecium	Bacteria	Terrabacteria group	Firmicutes	Hp_5-7_S1	SAMEA4560677	PRJEB18118	GCA_900128805.1	Scaffold	3.32434	38
Enterococcus faecium	Bacteria	Terrabacteria group	Firmicutes	Hp_5-7	SAMEA18406918	PRJEB18432	GCA_900143445.1	Scaffold	3.32434	38
Enterococcus faecium	Bacteria	Terrabacteria group	Firmicutes	Hp_5-7	SAMEA23859418	PRJEB18536	GCA_900148585.1	Scaffold	3.32434	38
Enterococcus faecium	Bacteria	Terrabacteria group	Firmicutes	Hp_76-7	SAMEA18421168	PRJEB18432	GCA_900143425.1	Scaffold	2.93714	38.2
Enterococcus faecium	Bacteria	Terrabacteria group	Firmicutes	Hp_76-7	SAMEA23873668	PRJEB18536	GCA_900148605.1	Scaffold	2.93714	38.2
Enterococcus faecium	Bacteria	Terrabacteria group	Firmicutes	VREfm 320/07	SAMN06678028	PRJNA258406	GCA_002115415.1	Contig	3.32917	37.7
Enterococcus faecium	Bacteria	Terrabacteria group	Firmicutes	XH877	SAMN05003824	PRJNA321783	GCA_001676845.1	Scaffold	2.98473	37.9
Enterococcus faecium	Bacteria	Terrabacteria group	Firmicutes	Hp_23-9	SAMEA18414418	PRJEB18432	GCA_900143475.1	Scaffold	2.77834	38
Enterococcus faecium	Bacteria	Terrabacteria group	Firmicutes	Hp_23-9	SAMEA23866918	PRJEB18536	GCA_900148685.1	Scaffold	2.77834	38
Enterococcus faecium	Bacteria	Terrabacteria group	Firmicutes	efaVREM	SAMEA5620600	PRJEB32677	GCA_901669905.1	Contig	3.0683	37.6
Enterococcus faecium	Bacteria	Terrabacteria group	Firmicutes	SRR12	SAMN10867611	PRJNA520784	GCA_012062555.1	Scaffold	3.42166	37.7
Enterococcus faecium	Bacteria	Terrabacteria group	Firmicutes	ET13_17	SAMN07842693	PRJNA416126	GCA_002751055.2	Contig	3.01046	37.8
Enterococcus faecium	Bacteria	Terrabacteria group	Firmicutes	ERR321586-bin.5	SAMEA7847422	PRJEB37358	GCA_905207505.1	Contig	2.36517	38.3
Enterococcus faecium	Bacteria	Terrabacteria group	Firmicutes	ZY11	SAMN10867609	PRJNA520784	GCA_009733985.1	Scaffold	3.42002	38.9
Enterococcus faecium	Bacteria	Terrabacteria group	Firmicutes	ET14_17	SAMN07842694	PRJNA416127	GCA_002750945.2	Contig	2.98174	37.8
Enterococcus faecium	Bacteria	Terrabacteria group	Firmicutes	LIM1759	SAMN06330396	PRJNA278440	GCA_002005915.1	Contig	3.32744	37.8
Enterococcus faecium	Bacteria	Terrabacteria group	Firmicutes	VRE-1503646	SAMN04270977	PRJNA301929	GCA_001562985.1	Contig	3.28	37.7
Enterococcus faecium	Bacteria	Terrabacteria group	Firmicutes	16S_RHH045	SAMN13441452	PRJNA592871	GCA_009770375.1	Contig	3.91091	38.1
Enterococcus faecium	Bacteria	Terrabacteria group	Firmicutes	EFP6CTSP	SAMN06678219	PRJNA258405	GCA_002115365.1	Contig	3.73359	37.7
Enterococcus faecium	Bacteria	Terrabacteria group	Firmicutes	VRE1558	SAMN03433963	PRJNA278440	GCA_001005615.1	Contig	3.14205	37.6
Enterococcus faecium	Bacteria	Terrabacteria group	Firmicutes	EFM1CSP	SAMN06678230	PRJNA258204	GCA_002115405.1	Contig	3.39693	37.5
Enterococcus faecium	Bacteria	Terrabacteria group	Firmicutes	Hp_24-1	SAMEA23869168	PRJEB18536	GCA_900148625.1	Scaffold	6.10502	41.3
Enterococcus faecium	Bacteria	Terrabacteria group	Firmicutes	IHC3	SAMN05413848	PRJNA329509	GCA_002158235.1	Contig	2.49158	38.2
Enterococcus faecium CRL1879	Bacteria	Terrabacteria group	Firmicutes	CRL1879	SAMN02469460	PRJNA191091	GCA_000406365.1	Contig	2.88675	37.7
Enterococcus faecium MRSN 4777	Bacteria	Terrabacteria group	Firmicutes	MRSN 4777	SAMN03486510	PRJNA223622	GCA_000981965.1	Contig	2.41381	37.7
Enterococcus faecium	Bacteria	Terrabacteria group	Firmicutes	ZY11	SAMN11269520	PRJNA520784	GCA_009938075.1	Complete	2.73639	38.1
Enterococcus faecium	Bacteria	Terrabacteria group	Firmicutes	FS 86	SAMN14969421	PRJNA633747	GCA_013201055.1	Complete	2.6854	38.4
Enterococcus faecium	Bacteria	Terrabacteria group	Firmicutes	DT1-1	SAMN12688234	PRJNA563811	GCA_011745645.1	Complete	2.68401	38.4
Enterococcus faecium	Bacteria	Terrabacteria group	Firmicutes	EFE10021	SAMEA3726417	PRJEB12395	GCA_900066025.1	Complete	2.61465	38.1
Enterococcus faecium	Bacteria	Terrabacteria group	Firmicutes	64/3	SAMN04009964	PRJNA293793	GCA_001298485.1	Complete	2.57233	38.2
Enterococcus faecium	Bacteria	Terrabacteria group	Firmicutes	3012STDY6244127	SAMEA3614259	PRJEB6403	GCA_900683475.1	Complete	2.54511	38.2
Enterococcus faecium	Bacteria	Terrabacteria group	Firmicutes	KCCM 12118	SAMN16925096	PRJNA680824	GCA_015767695.1	Complete	2.52961	38.2
Enterococcus faecium	Bacteria	Terrabacteria group	Firmicutes	E2079	SAMEA4884567	PRJEB28495	GCA_900638765.1	Complete	2.52823	38.3
Enterococcus faecium	Bacteria	Terrabacteria group	Firmicutes	WEFA23	SAMN07211315	PRJNA389942	GCA_002850515.1	Complete	2.4961	38.2
Enterococcus faecium	Bacteria	Terrabacteria group	Firmicutes	NCTC7174	SAMEA4557825	PRJEB6403	GCA_900637035.1	Complete	2.45032	38.3
Enterococcus faecium	Bacteria	Terrabacteria group	Firmicutes	E9101	SAMEA4885972	PRJEB28495	GCA_900639705.1	Complete	2.43223	38.3
Enterococcus faecium	Bacteria	Terrabacteria group	Firmicutes	4928STDY7387800	SAMEA104694439	PRJEB22252	GCA_902166835.1	Chromosome	2.78981	39.5
Enterococcus faecium	Bacteria	Terrabacteria group	Firmicutes	4928STDY7071282	SAMEA104567392	PRJEB22252	GCA_902166525.1	Chromosome	2.7744	40.2
Enterococcus faecium	Bacteria	Terrabacteria group	Firmicutes	4928STDY7071735	SAMEA4608481	PRJEB22252	GCA_902166655.1	Chromosome	2.77646	40.4
Enterococcus faecium	Bacteria	Terrabacteria group	Firmicutes	4928STDY7071283	SAMEA104567393	PRJEB22252	GCA_902166385.1	Chromosome	2.77517	40.2
Enterococcus faecium	Bacteria	Terrabacteria group	Firmicutes	VREA1	SAMN16125017	PRJNA662907	GCA_015356325.1	Contig	3.28376	37.7611
Enterococcus faecium	Bacteria	Terrabacteria group	Firmicutes	AA708	SAMD00190298	PRJDB8849	GCA_008974665.2	Contig	3.19928	37.6656
Enterococcus faecium DO	Bacteria	Terrabacteria group	Firmicutes	DO	SAMN02440386	PRJNA71	GCA_000166815.1	Contig	2.84838	37.9
Enterococcus faecium C68	Bacteria	Terrabacteria group	Firmicutes	C68	SAMN04338411	PRJNA306037	GCA_001582105.1	Scaffold	3.2307	37.8
Enterococcus faecium C68	Bacteria	Terrabacteria group	Firmicutes	C68	SAMN02595312	PRJNA34867	GCA_000160315.2	Contig	2.95711	38.1
Enterococcus faecium ATCC 8459 = NRRL B-2354	Bacteria	Terrabacteria group	Firmicutes	ATCC 8459	SAMN02596948	PRJNA191899	GCA_000407385.1	Contig	2.82006	37.9
Enterococcus faecium ATCC 8459 = NRRL B-2354	Bacteria	Terrabacteria group	Firmicutes	ATCC 8459	SAMN00809109	PRJNA88837	GCA_000393855.1	Scaffold	2.87132	38
Enterococcus faecium Com15	Bacteria	Terrabacteria group	Firmicutes	Com15	SAMN02595274	PRJNA32967	GCA_000157655.1	Scaffold	2.80186	38.3
Enterococcus faecium 6066	Bacteria	Terrabacteria group	Firmicutes	6066	SAMN13810244	PRJNA229937	GCA_009846545.2	Scaffold	3.54272	39.2959
Enterococcus faecium 2605	Bacteria	Terrabacteria group	Firmicutes	2605	SAMN13810243	PRJNA229938	GCA_009846555.2	Scaffold	3.20664	38.2965
Enterococcus faecium C309	Bacteria	Terrabacteria group	Firmicutes	C309	SAMN02470931	PRJNA160211	GCA_000328425.1	Contig	3.10243	37.6
Enterococcus faecium 1	231	410	Bacteria	1231410	SAMN02595271	PRJNA32961	GCA_000157595.1	Scaffold	3.1016	38.2
Enterococcus faecium EnGen0032	Bacteria	Terrabacteria group	Firmicutes	E1622	SAMN00779818	PRJNA82461	GCA_000321945.1	Scaffold	2.61743	38.1
Enterococcus faecium EnGen0004	Bacteria	Terrabacteria group	Firmicutes	EnGen0004	SAMN00779804	PRJNA82435	GCA_000321705.1	Scaffold	2.79706	38.1
Enterococcus faecium EnGen0371	Bacteria	Terrabacteria group	Firmicutes	VAN 327	SAMN00847630	PRJNA157799	GCA_000393435.1	Scaffold	2.79826	38
Enterococcus faecium EnGen0025	Bacteria	Terrabacteria group	Firmicutes	E1626	SAMN00779820	PRJNA82465	GCA_000321985.1	Scaffold	2.91033	37.9
Enterococcus faecium EnGen0191	Bacteria	Terrabacteria group	Firmicutes	HM1073	SAMN00808916	PRJNA88471	GCA_000396805.1	Scaffold	2.97757	38.1
Enterococcus faecium EnGen0017	Bacteria	Terrabacteria group	Firmicutes	EnGen0017	SAMN00779801	PRJNA82429	GCA_000321645.1	Scaffold	2.81462	38
Enterococcus faecium EnGen0173	Bacteria	Terrabacteria group	Firmicutes	VAN 332	SAMN00809000	PRJNA88365	GCA_000395745.1	Scaffold	2.83083	37.8
Enterococcus faecium EnGen0172	Bacteria	Terrabacteria group	Firmicutes	VAN 222	SAMN00808999	PRJNA88363	GCA_000395725.1	Scaffold	2.75537	38
Enterococcus faecium EnGen0042	Bacteria	Terrabacteria group	Firmicutes	E1861	SAMN00779828	PRJNA82479	GCA_000322085.1	Scaffold	2.78942	38.3
Enterococcus faecium EnGen0176	Bacteria	Terrabacteria group	Firmicutes	VAN 345	SAMN00809004	PRJNA88371	GCA_000395805.1	Scaffold	2.78885	38
Enterococcus faecium EnGen0031	Bacteria	Terrabacteria group	Firmicutes	E1623	SAMN00779819	PRJNA82463	GCA_000321965.1	Scaffold	2.80964	38
Enterococcus faecium EnGen0150	Bacteria	Terrabacteria group	Firmicutes	H17494	SAMN00808975	PRJNA88319	GCA_000478305.1	Contig	2.76847	37.9
Enterococcus faecium EnGen0041	Bacteria	Terrabacteria group	Firmicutes	E2966	SAMN00779838	PRJNA82497	GCA_000390485.1	Scaffold	2.79778	38.2
Enterococcus faecium EnGen0149	Bacteria	Terrabacteria group	Firmicutes	H17243	SAMN00808974	PRJNA88317	GCA_000392165.1	Scaffold	2.76986	37.9
Enterococcus faecium EnGen0138	Bacteria	Terrabacteria group	Firmicutes	9830091-5	SAMN00808962	PRJNA88293	GCA_000392025.1	Scaffold	2.63722	38.3
Enterococcus faecium EnGen0132	Bacteria	Terrabacteria group	Firmicutes	9730357-1	SAMN00808959	PRJNA88287	GCA_000391965.1	Scaffold	2.61939	38.2
Enterococcus faecium EnGen0133	Bacteria	Terrabacteria group	Firmicutes	7330446-2	SAMN00808948	PRJNA88267	GCA_000391825.1	Scaffold	2.65212	38.2
Enterococcus faecium EnGen0035	Bacteria	Terrabacteria group	Firmicutes	E1627	SAMN00779821	PRJNA82467	GCA_000322005.1	Scaffold	2.69598	38
Enterococcus faecium EnGen0009	Bacteria	Terrabacteria group	Firmicutes	E1573	SAMN00779808	PRJNA82443	GCA_000321765.1	Scaffold	2.86423	38.2
Enterococcus faecium EnGen0128	Bacteria	Terrabacteria group	Firmicutes	9730219-1	SAMN00808958	PRJNA88285	GCA_000391945.1	Scaffold	2.59213	38.1
Enterococcus faecium EnGen0140	Bacteria	Terrabacteria group	Firmicutes	9830512-2	SAMN00808964	PRJNA88299	GCA_000392045.1	Scaffold	2.65569	38.2
Enterococcus faecium EnGen0175	Bacteria	Terrabacteria group	Firmicutes	VAN 342	SAMN00809003	PRJNA88369	GCA_000395785.1	Scaffold	2.84074	37.9
Enterococcus faecium EnGen0007	Bacteria	Terrabacteria group	Firmicutes	E1578	SAMN00779813	PRJNA82451	GCA_000321845.1	Scaffold	2.69405	38.2
Enterococcus faecium EnGen0145	Bacteria	Terrabacteria group	Firmicutes	9930238-2	SAMN00808970	PRJNA88309	GCA_000392085.1	Scaffold	2.58977	38.2
Enterococcus faecium EnGen0014	Bacteria	Terrabacteria group	Firmicutes	E0679	SAMN00779855	PRJNA82421	GCA_000321565.1	Scaffold	2.43287	38.4
Enterococcus faecium EnGen0013	Bacteria	Terrabacteria group	Firmicutes	E0333	SAMN00779844	PRJNA82419	GCA_000321545.1	Scaffold	2.7725	38
Enterococcus faecium EnGen0156	Bacteria	Terrabacteria group	Firmicutes	S658-3	SAMN00808982	PRJNA88331	GCA_000395425.1	Scaffold	2.62101	38.3
Enterococcus faecium EnGen0179	Bacteria	Terrabacteria group	Firmicutes	VRE 13	SAMN00809007	PRJNA88377	GCA_000395865.1	Scaffold	3.10219	37.9
Enterococcus faecium EnGen0148	Bacteria	Terrabacteria group	Firmicutes	E8sv3	SAMN00808973	PRJNA88315	GCA_000392145.1	Scaffold	2.61516	38.2
Enterococcus faecium EnGen0030	Bacteria	Terrabacteria group	Firmicutes	E2883	SAMN00779837	PRJNA82495	GCA_000322245.1	Scaffold	2.75035	38.2
Enterococcus faecium EnGen0129	Bacteria	Terrabacteria group	Firmicutes	7330884-2	SAMN00808951	PRJNA88273	GCA_000391885.1	Scaffold	2.55774	38.3
Enterococcus faecium EnGen0146	Bacteria	Terrabacteria group	Firmicutes	9931110-4	SAMN00808971	PRJNA88311	GCA_000392105.1	Scaffold	2.66288	38.3
Enterococcus faecium EnGen0174	Bacteria	Terrabacteria group	Firmicutes	VAN 335	SAMN00809002	PRJNA88367	GCA_000395765.1	Scaffold	2.80899	38
Enterococcus faecium EnGen0021	Bacteria	Terrabacteria group	Firmicutes	EnGen0021	SAMN00779807	PRJNA82441	GCA_000321745.1	Scaffold	2.62573	38.3
Enterococcus faecium EnGen0166	Bacteria	Terrabacteria group	Firmicutes	UAA723	SAMN00808993	PRJNA88351	GCA_000395605.1	Scaffold	2.91611	37.9
Enterococcus faecium EnGen0188	Bacteria	Terrabacteria group	Firmicutes	HF50203	SAMN00808912	PRJNA88465	GCA_000396745.1	Scaffold	2.62913	38.2
Enterococcus faecium EnGen0044	Bacteria	Terrabacteria group	Firmicutes	E2071	SAMN00779832	PRJNA82487	GCA_000322165.1	Scaffold	2.71627	38.2
Enterococcus faecium EnGen0135	Bacteria	Terrabacteria group	Firmicutes	7330614-1	SAMN00808950	PRJNA88271	GCA_000391865.1	Scaffold	2.58739	38.3
Enterococcus faecium EnGen0130	Bacteria	Terrabacteria group	Firmicutes	841V03	SAMN00808953	PRJNA88277	GCA_000391925.1	Scaffold	2.67255	38.1
Enterococcus faecium EnGen0155	Bacteria	Terrabacteria group	Firmicutes	KH36syn	SAMN00808981	PRJNA88329	GCA_000392255.1	Scaffold	2.62218	38.3
Enterococcus faecium EnGen0020	Bacteria	Terrabacteria group	Firmicutes	E1574	SAMN00779809	PRJNA82445	GCA_000321785.1	Scaffold	2.81872	38.1
Enterococcus faecium EnGen0012	Bacteria	Terrabacteria group	Firmicutes	EnGen0012	SAMN00779811	PRJNA82413	GCA_000321485.1	Scaffold	2.8783	38.1
Enterococcus faecium EnGen0171	Bacteria	Terrabacteria group	Firmicutes	VAN 219	SAMN00808998	PRJNA88361	GCA_000395705.1	Scaffold	2.73783	38
Enterococcus faecium EnGen0006	Bacteria	Terrabacteria group	Firmicutes	EnGen0006	SAMN00779805	PRJNA82437	GCA_000390465.1	Scaffold	2.86864	38
Enterococcus faecium EnGen0142	Bacteria	Terrabacteria group	Firmicutes	9830565-4	SAMN00808966	PRJNA88303	GCA_000392065.1	Scaffold	2.61272	38.3
Enterococcus faecium EnGen0015	Bacteria	Terrabacteria group	Firmicutes	E1007	SAMN00779868	PRJNA82427	GCA_000321625.1	Scaffold	2.76986	38.3
Enterococcus faecium EnGen0028	Bacteria	Terrabacteria group	Firmicutes	E1604	SAMN00779815	PRJNA82455	GCA_000321885.1	Scaffold	2.88803	38.5
Enterococcus faecium EnGen0313	Bacteria	Terrabacteria group	Firmicutes	UAA407	SAMN00809199	PRJNA88993	GCA_000394435.1	Scaffold	2.92339	38.1
Enterococcus faecium EnGen0168	Bacteria	Terrabacteria group	Firmicutes	UAA725	SAMN00808995	PRJNA88355	GCA_000395645.1	Scaffold	2.89413	38
Enterococcus faecium EnGen0372	Bacteria	Terrabacteria group	Firmicutes	VAN 476	SAMN00847629	PRJNA157797	GCA_000393415.1	Scaffold	2.83424	37.9
Enterococcus faecium EnGen0189	Bacteria	Terrabacteria group	Firmicutes	HF50204	SAMN00808914	PRJNA88467	GCA_000396765.1	Scaffold	2.64876	38.3
Enterococcus faecium EnGen0033	Bacteria	Terrabacteria group	Firmicutes	E1972	SAMN00779830	PRJNA82483	GCA_000322125.1	Scaffold	2.91579	38.2
Enterococcus faecium EnGen0158	Bacteria	Terrabacteria group	Firmicutes	UAA714	SAMN00808984	PRJNA88335	GCA_000395445.1	Scaffold	2.81814	38.1
Enterococcus faecium EnGen0317	Bacteria	Terrabacteria group	Firmicutes	UAA431	SAMN00809241	PRJNA88999	GCA_000394495.1	Scaffold	2.78234	38.1
Enterococcus faecium EnGen0125	Bacteria	Terrabacteria group	Firmicutes	7330381-1	SAMN00808947	PRJNA88265	GCA_000391805.1	Scaffold	2.59818	38.2
Enterococcus faecium EnGen0008	Bacteria	Terrabacteria group	Firmicutes	E0688	SAMN00779867	PRJNA82425	GCA_000321605.1	Scaffold	2.65994	38.3
Enterococcus faecium EnGen0126	Bacteria	Terrabacteria group	Firmicutes	7330519-3	SAMN00808949	PRJNA88269	GCA_000391845.1	Scaffold	2.59173	38.3
Enterococcus faecium EnGen0124	Bacteria	Terrabacteria group	Firmicutes	7230532-1	SAMN00808945	PRJNA88263	GCA_000391785.1	Scaffold	2.58781	38.3
Enterococcus faecium EnGen0134	Bacteria	Terrabacteria group	Firmicutes	7430166-3	SAMN00808952	PRJNA88275	GCA_000391905.1	Scaffold	2.59812	38.3
Enterococcus faecium EnGen0046	Bacteria	Terrabacteria group	Firmicutes	E2560	SAMN00779849	PRJNA82517	GCA_000322405.1	Scaffold	3.07704	37.9
Enterococcus faecium EnGen0169	Bacteria	Terrabacteria group	Firmicutes	UAA825	SAMN00808996	PRJNA88357	GCA_000395665.1	Scaffold	2.71135	38.2
Enterococcus faecium EnGen0264	Bacteria	Terrabacteria group	Firmicutes	UAA1433	SAMN00809103	PRJNA88827	GCA_000393755.1	Scaffold	2.93543	38.1
Enterococcus faecium EnGen0040	Bacteria	Terrabacteria group	Firmicutes	E1634	SAMN00779824	PRJNA82471	GCA_000322045.1	Scaffold	2.6253	38.2
Enterococcus faecium EnGen0258	Bacteria	Terrabacteria group	Firmicutes	UAA1019	SAMN00809145	PRJNA88813	GCA_000397005.1	Scaffold	3.06204	37.9
Enterococcus faecium EnGen0187	Bacteria	Terrabacteria group	Firmicutes	HF50106	SAMN00808911	PRJNA88463	GCA_000396725.1	Scaffold	2.64532	38.3
Enterococcus faecium EnGen0011	Bacteria	Terrabacteria group	Firmicutes	EnGen0011	SAMN00779803	PRJNA82433	GCA_000321685.1	Scaffold	2.82502	38.2
Enterococcus faecium EnGen0016	Bacteria	Terrabacteria group	Firmicutes	E1392	SAMN00779806	PRJNA82439	GCA_000321725.1	Scaffold	3.25422	37.9
Enterococcus faecium EnGen0315	Bacteria	Terrabacteria group	Firmicutes	UAA430	SAMN00809232	PRJNA88997	GCA_000394475.1	Scaffold	2.67632	38.2
Enterococcus faecium EnGen0185	Bacteria	Terrabacteria group	Firmicutes	HF50104	SAMN00808909	PRJNA88459	GCA_000396685.1	Scaffold	2.80424	38.2
Enterococcus faecium EnGen0151	Bacteria	Terrabacteria group	Firmicutes	H17575	SAMN00808976	PRJNA88321	GCA_000392195.1	Scaffold	2.62182	38.3
Enterococcus faecium EnGen0267	Bacteria	Terrabacteria group	Firmicutes	UAA210	SAMN00809142	PRJNA88897	GCA_000394415.1	Scaffold	2.69642	38.2
Enterococcus faecium EnGen0147	Bacteria	Terrabacteria group	Firmicutes	A17 Sv1	SAMN00808972	PRJNA88313	GCA_000392125.1	Scaffold	2.58923	38.3
Enterococcus faecium EnGen0167	Bacteria	Terrabacteria group	Firmicutes	UAA724	SAMN00808994	PRJNA88353	GCA_000395625.1	Scaffold	2.96948	37.7
Enterococcus faecium EnGen0190	Bacteria	Terrabacteria group	Firmicutes	HF50215	SAMN00808915	PRJNA88469	GCA_000396785.1	Scaffold	2.82188	38.3
Enterococcus faecium EnGen0180	Bacteria	Terrabacteria group	Firmicutes	VRE 84	SAMN00809008	PRJNA88379	GCA_000395885.1	Scaffold	3.25478	37.7
Enterococcus faecium EnGen0259	Bacteria	Terrabacteria group	Firmicutes	UAA1022	SAMN00809146	PRJNA88815	GCA_000397025.1	Scaffold	2.54251	38.2
Enterococcus faecium EnGen0163	Bacteria	Terrabacteria group	Firmicutes	UAA720	SAMN00808989	PRJNA88345	GCA_000395545.1	Scaffold	2.9088	38.2
Enterococcus faecium EnGen0161	Bacteria	Terrabacteria group	Firmicutes	UAA718	SAMN00808987	PRJNA88341	GCA_000395505.1	Scaffold	2.87627	38.1
Enterococcus faecium EnGen0182	Bacteria	Terrabacteria group	Firmicutes	UAA910	SAMN00809010	PRJNA88383	GCA_000395925.1	Scaffold	2.7739	38.2
Enterococcus faecium EnGen0160	Bacteria	Terrabacteria group	Firmicutes	UAA716	SAMN00808986	PRJNA88339	GCA_000395485.1	Scaffold	2718	38.2
Enterococcus faecium EnGen0159	Bacteria	Terrabacteria group	Firmicutes	UAA715	SAMN00808985	PRJNA88337	GCA_000395465.1	Scaffold	2.81758	38.1
Enterococcus faecium EnGen0181	Bacteria	Terrabacteria group	Firmicutes	UAA909	SAMN00809009	PRJNA88381	GCA_000395905.1	Scaffold	2.88093	38
Enterococcus faecium EnGen0186	Bacteria	Terrabacteria group	Firmicutes	HF50105	SAMN00808910	PRJNA88461	GCA_000396705.1	Scaffold	2.63895	38.3
Enterococcus faecium EnGen0170	Bacteria	Terrabacteria group	Firmicutes	UAA944	SAMN00808997	PRJNA88359	GCA_000395685.1	Scaffold	2.90296	37.9
Enterococcus faecium EnGen0018	Bacteria	Terrabacteria group	Firmicutes	E1576	SAMN00779812	PRJNA82449	GCA_000321825.1	Scaffold	2.7138	38.1
Enterococcus faecium EnGen0036	Bacteria	Terrabacteria group	Firmicutes	E1731	SAMN00779827	PRJNA82477	GCA_000322065.1	Scaffold	2.99172	38
[truncated: 275 more rows]
