# Supplementary material for: Top-Down Genomic Surveillance Approach To Investigate the Genomic Epidemiology and Antibiotic Resistance Patterns of Enterococcus faecium Detected in Cancer Patients in Arkansas
Source: Microbiol Spectr. 2023 Mar 30;11(3):e04901-22. doi: 10.1128/spectrum.04901-22 (PMC10269635; doi:10.1128/spectrum.04901-22)
Supplement: Supplemental file 6 — Table S6. Download spectrum.04901-22-s0007.xlsx, XLSX file, 0.01 MB [file spectrum.04901-22-s0007.xlsx]

## Sheet: cladeA1.vfdb.custom
Suppl. Table 6. Viruence factors annotated in 106 isolates collected from cancer patients at UAMS. Numbers in cells repreent percentage of sequence similarity with the virulence factor in the database used for identification.
#FILE	NUM_FOUND	acm	ecbA/fss3	scm	sgrA
UAMSEF_01	4	100	98.23	80.74	100
UAMSEF_02	4	100	98.23	80.74	100
UAMSEF_03	4	100	98.23	80.74	100
UAMSEF_04	4	100	98.23	80.74	100
UAMSEF_05	3	100	98.23	.	100
UAMSEF_06	4	100	98.23	80.74	100
UAMSEF_07	4	100	98.23	80.74	100
UAMSEF_08	4	100	98.23	80.74	100
UAMSEF_09	3	100	98.23	.	100
UAMSEF_10	4	100	98.23	80.74	100
UAMSEF_11	4	100	98.23	80.74	100
UAMSEF_12	4	100	98.23	80.74	100
UAMSEF_13	4	100	98.23	80.74	100
UAMSEF_14	4	100	98.23	80.74	100
UAMSEF_15	4	100	98.23	80.74	100
UAMSEF_16	4	100	98.23	80.74	100
UAMSEF_17	4	100	98.23	80.74	100
UAMSEF_18	4	100	98.23	80.74	100
UAMSEF_19	4	100	98.23	80.74	100
UAMSEF_20	4	100	98.23	80.74	100
UAMSEF_21	3	100	.	80.74	100
UAMSEF_22	3	100	.	80.74	100
UAMSEF_23	4	100	98.20;100.00	80.74	100
UAMSEF_24	2	86.1	.	.	94.3
UAMSEF_25	4	100	98.23;100.00	80.74	100
UAMSEF_26	1	80.42	.	.	.
UAMSEF_27	4	100	98.23	80.74	100
UAMSEF_28	4	100	98.23	80.74	100
UAMSEF_29	4	100	98.23	80.74	100
UAMSEF_30	2	100	100.00;98.20	.	.
UAMSEF_31	2	100	100.00;98.20	.	.
UAMSEF_32	4	100	100.00;98.23	80.74	100
UAMSEF_33	4	100	98.23	80.74	100
UAMSEF_34	4	100	98.23	80.74	100
UAMSEF_35	3	100	98.23	.	100
UAMSEF_36	3	100	98.23	.	100
UAMSEF_37	4	100	98.23	80.74	100
UAMSEF_38	3	100	98.23	.	100
UAMSEF_39	4	100	98.23	80.74	100
UAMSEF_40	3	100	98.23	.	100
UAMSEF_41	4	100	98.23	80.74	100
UAMSEF_42	4	100	100.00;98.23	80.74	100
UAMSEF_43	3	100	98.23	.	100
UAMSEF_44	4	100	98.23	80.74	100
UAMSEF_45	4	100	98.23	80.74	100
UAMSEF_46	4	100	98.23	80.74	100
UAMSEF_47	4	100	100.00;98.23	80.74	100
UAMSEF_48	3	100	98.23	.	100
UAMSEF_49	4	100	98.23	80.74	100
UAMSEF_50	3	100	98.23	.	100
UAMSEF_51	3	100	98.23	.	100
UAMSEF_52	4	100	98.23	80.74	100
UAMSEF_55	5	100	98.23	100	100
UAMSEF_57	5	100	98.23	100	100
UAMSEF_58	5	100	98.23	100	100
UAMSEF_59	3	100	.	98.34	100
UAMSEF_60	4	100	100.00;98.23	100	100
UAMSEF_61	4	100	98.23	98.34	100
UAMSEF_62	3	100	98.23	.	100
UAMSEF_63	3	100	98.23	.	100
UAMSEF_64	3	100	98.23	.	100
UAMSEF_65	3	100	98.23	.	100
UAMSEF_66	4	100	100.00;98.23	100	100
UAMSEF_67	4	100	98.23	100	100
UAMSEF_68	3	100	100.00;98.23	.	100
UAMSEF_69	4	100	98.23	100	100
UAMSEF_70	3	100	100.00;98.23	.	100
UAMSEF_71	4	100	98.23	100	100
UAMSEF_72	4	100	98.23	98.34	100
UAMSEF_73	4	100	98.23	98.34	100
UAMSEF_74	4	100	98.23	80.74	100
UAMSEF_75	3	100	100.00;98.23	100	.
UAMSEF_76	4	100	98.20;100.00	80.74	100
UAMSEF_77	4	100	100.00;98.23	100	100
UAMSEF_78	4	100	100.00;98.23	100	100
UAMSEF_79	1	97.88	.	.	.
UAMSEF_80	4	100	100	80.74	100
UAMSEF_81	3	100	100.00;98.23	.	100
UAMSEF_82	3	100	100.00;98.23	.	100
UAMSEF_83	4	100	100.00;98.23	100	100
UAMSEF_84	3	100	100.00;98.23	.	100
UAMSEF_85	3	100	100.00;98.23	.	100
UAMSEF_86	3	100	98.23	.	100
UAMSEF_87	3	100	98.23	.	100
UAMSEF_88	3	100	98.23	.	100
UAMSEF_89	4	100	100.00;98.23	100	100
UAMSEF_90	3	100	98.23;100.00	.	100
UAMSEF_91	4	100	100.00;98.23	98.34	100
UAMSEF_92	4	100	98.23	100	100
UAMSEF_93	3	100	98.23	.	100
UAMSEF_94	3	100	100.00;98.23	.	100
UAMSEF_95	4	100	98.23	100	100
UAMSEF_96	3	100	100.00;98.23	100	.
UAMSEF_97	4	100	98.23	100	100
UAMSEF_98	4	100	100.00;98.23	100	100
UAMSEF_99	3	100	100.00;98.20	96.85	.
UAMSEF_100	4	100	100.00;98.23	98.34	100
UAMSEF_101	3	100	100.00;98.23	.	100
UAMSEF_102	4	100	98.23	100	100
UAMSEF_103	3	100	98.23	.	100
UAMSEF_104	4	100	98.23	100	100
UAMSEF_105	3	100	98.23	.	100
UAMSEF_106	3	100	98.23	.	100
UAMSEF_107	3	100	98.23	.	100
UAMSEF_108	3	100	98.23;100.00	.	100
UAMSEF_109	3	100	100.00;98.20	96.85	.
