# Supplementary material for: Top-Down Genomic Surveillance Approach To Investigate the Genomic Epidemiology and Antibiotic Resistance Patterns of Enterococcus faecium Detected in Cancer Patients in Arkansas
Source: Microbiol Spectr. 2023 Mar 30;11(3):e04901-22. doi: 10.1128/spectrum.04901-22 (PMC10269635; doi:10.1128/spectrum.04901-22)
Supplement: Supplemental file 7 — Table S7. Download spectrum.04901-22-s0008.xlsx, XLSX file, 0.01 MB [file spectrum.04901-22-s0008.xlsx]

## Sheet: gantt chart patients
Suppl. Table 7. Gantt chart of the polyclonal outbreak. The hospitalization date and the ward location in the hospital at the time of isolate collection are represented.
		2018																												2019
Outbreak	Patient	JUNE				JULY				AUGUST				SEPTEMBER				OCTOBER				NOVEMBER				DECEMBER				JANUARY				FEBRUARY				MARCH				APRIL				MAY
Clonal cluster_1	1		P1 – A2
Clonal cluster_1	2											P2 – A2
Clonal cluster_1	13									P13 – A2
Clonal cluster_2	14												P14 – ED
Clonal cluster_1	16								P16 – A2
Clonal cluster_1	17																																	P17-INF
Clonal cluster_2	18									P18 – C1
Clonal cluster_3	24															P24 – ED
Clonal cluster_2	25												P25 – C2
Clonal cluster_2	27																P27 – ED
Clonal cluster_4	28																																							P28 – B2
Clonal cluster_3	30																									P30 – A2
Clonal cluster_3	35																											P35 – B2
Clonal cluster_3	42
Clonal cluster_3	43																														P43 – B2
Clonal cluster_2	54																																					P54 – C1
Clonal cluster_3	55																																							P55 – A1
Clonal cluster_3	56																																							P56 – A2
Clonal cluster_3	59																																								P59 – A1
Clonal cluster_3	62																																											P62 – B2
Clonal cluster_4	63																																													P63 – A1
Clonal cluster_2	64																																											P64 – A2
		Note: Unit IDs have been replaced with IDs that cannot be linked to specific units at the hospital
